# Supplementary material for: Transcriptome-Wide Identification and Characterization of Circular RNAs in Leaves of Chinese Cabbage (Brassica rapa L. ssp. pekinensis) in Response to Calcium Deficiency-Induced Tip-burn
Source: Sci Rep. 2019 Oct 10;9:14544. doi: 10.1038/s41598-019-51190-0 (PMC6787205; doi:10.1038/s41598-019-51190-0)
Supplement: Supplementary file 1 — Supplementary Table S1 [file 41598_2019_51190_MOESM1_ESM.xlsx]

## Sheet: S1
circRNA_ID	chr	circRNA_start	circRNA_end	gene_id	start	end
A08:8432968|8433692	A08	8432968	8433692	Bra038938	8432092	8439893
A09:36200185|36200391	A09	36200185	36200391	Bra026948	36199425	36201245
A03:1923384|1924181	A03	1923384	1924181	Bra006085	1921937	1924378
A10:9052448|9052764	A10	9052448	9052764	Bra002537	9050979	9052865
A07:6418823|6419054	A07	6418823	6419054	Bra015025	6418629	6421391
A07:18581351|18582466	A07	18581351	18582466	Bra003840	18579179	18583867
A04:5686151|5687483	A04	5686151	5687483	Bra032705	5673163	5694485
A09:35347830|35348144	A09	35347830	35348144	Bra026760	35347744	35349359
A09:1620232|1620527	A09	1620232	1620527	Bra039070	1619574	1620629
A06:19097213|19097662	A06	19097213	19097662	Bra009989	19097086	19097998
A10:3413539|3413983	A10	3413539	3413983	Bra033231	3412856	3418361
A10:7596208|7598409	A10	7596208	7598409	Bra002791	7594324	7605068
A06:6678558|6678914	A06	6678558	6678914	Bra025925	6675405	6678968
A07:21998260|21998412	A07	21998260	21998412	Bra016233	21998058	22000466
A10:7700372|7701114	A10	7700372	7701114	Bra002778	7700100	7703321
A03:16922757|16922966	A03	16922757	16922966	Bra001535	16922710	16924120
A03:16922776|16923059	A03	16922776	16923059	Bra001535	16922710	16924120
A08:15464759|15465193	A08	15464759	15465193	Bra010748	15463954	15468489
A04:2191613|2191916	A04	2191613	2191916	Bra014678	2190891	2192432
A07:23719505|23719879	A07	23719505	23719879	Bra015868	23718882	23719994
A09:20761218|20761448	A09	20761218	20761448	Bra023208	20760528	20761639
A01:25985975|25986356	A01	25985975	25986356	Bra040133	25985316	25987339
A04:3937107|3937263	A04	3937107	3937263	Bra039780	3934081	3937900
A01:4076960|4077314	A01	4076960	4077314	Bra011076	4073752	4078046
A04:12299692|12299937	A04	12299692	12299937	Bra034328	12294688	12303148
A04:12296804|12297249	A04	12296804	12297249	Bra034328	12294688	12303148
A05:5329032|5329328	A05	5329032	5329328	Bra005404	5328264	5330428
A10:15681147|15681585	A10	15681147	15681585	Bra009483	15677009	15684543
A10:15678804|15678974	A10	15678804	15678974	Bra009483	15677009	15684543
A10:15683447|15683900	A10	15683447	15683900	Bra009483	15677009	15684543
Scaffold000123:295512|295849	Scaffold000123	295512	295849	Bra036950	294578	295872
Scaffold000123:294862|295153	Scaffold000123	294862	295153	Bra036950	294578	295872
A05:4373294|4373486	A05	4373294	4373486	Bra005264	4371102	4377024
A03:26050588|26050907	A03	26050588	26050907	Bra019155	26050468	26052377
A04:6734561|6735262	A04	6734561	6735262	Bra028174	6734454	6735267
A04:17020117|17021115	A04	17020117	17021115	Bra017049	17019345	17023654
A04:17020342|17021115	A04	17020342	17021115	Bra017049	17019345	17023654
A10:15439461|15439700	A10	15439461	15439700	Bra009435	15438326	15440710
A03:27335272|27335912	A03	27335272	27335912	Bra024152	27334305	27339913
A10:14855742|14856119	A10	14855742	14856119	Bra009203	14853944	14858763
A03:25737908|25738361	A03	25737908	25738361	Bra019207	25737184	25739420
Scaffold000164:288570|289063	Scaffold000164	288570	289063	Bra039400	288275	291126
A01:4048748|4048978	A01	4048748	4048978	Bra011081	4045507	4053593
A01:4049021|4049293	A01	4049021	4049293	Bra011081	4045507	4053593
A09:29280600|29281127	A09	29280600	29281127	Bra007178	29279826	29281469
A04:2506950|2507144	A04	2506950	2507144	Bra014719	2505435	2508713
A09:18012197|18012857	A09	18012197	18012857	Bra029530	18011044	18018435
A04:13286748|13287024	A04	13286748	13287024	Bra039975	13286426	13289127
A06:11288242|11289168	A06	11288242	11289168	Bra038298	11286492	11292264
A02:1674796|1675564	A02	1674796	1675564	Bra028567	1674362	1675883
A01:16740344|16740682	A01	16740344	16740682	Bra031506	16739534	16742126
A08:5357176|5357643	A08	5357176	5357643	Bra034911	5357011	5358156
A03:23580156|23581574	A03	23580156	23581574	Bra012558	23577896	23588667
A03:30347352|30347549	A03	30347352	30347549	Bra017760	30347202	30347717
A09:28850645|28852556	A09	28850645	28852556	Bra007103	28848862	28852853
A06:21248792|21249045	A06	21248792	21249045	Bra025297	21248741	21249637
A09:35176793|35177182	A09	35176793	35177182	Bra026727	35176502	35177577
A09:14051328|14051535	A09	14051328	14051535	Bra017409	14050155	14052187
A09:24189180|24189661	A09	24189180	24189661	Bra024759	24185650	24190615
A10:1713254|1713587	A10	1713254	1713587	Bra015380	1712686	1713989
A07:19968955|19969205	A07	19968955	19969205	Bra004075	19968935	19969540
A01:24255801|24256165	A01	24255801	24256165	Bra038735	24253077	24259777
A10:784888|785091	A10	784888	785091	Bra015524	784370	785213
A03:13163936|13164282	A03	13163936	13164282	Bra000791	13160773	13165377
A01:5475093|5475430	A01	5475093	5475430	Bra013405	5474465	5481971
A03:13677071|13677450	A03	13677071	13677450	Bra000878	13676462	13683499
A06:13141108|13142125	A06	13141108	13142125	Bra019546	13139917	13144393
A08:18920986|18921172	A08	18920986	18921172	Bra016729	18920690	18922718
A09:5028794|5029049	A09	5028794	5029049	Bra037214	5026270	5030088
A05:13836238|13836415	A05	13836238	13836415	Bra034417	13832042	13836561
A01:19421537|19421827	A01	19421537	19421827	Bra023830	19421052	19426538
A06:5866438|5866645	A06	5866438	5866645	Bra026097	5866227	5870023
A06:5121842|5122036	A06	5121842	5122036	Bra019665	5121626	5122747
A03:6791073|6791302	A03	6791073	6791302	Bra029193	6788239	6792686
A01:21883157|21883492	A01	21883157	21883492	Bra021297	21882047	21883732
A07:25723246|25723592	A07	25723246	25723592	Bra035168	25722569	25724092
A09:9805741|9805995	A09	9805741	9805995	Bra027866	9803317	9806303
A09:34063575|34063789	A09	34063575	34063789	Bra031143	34063239	34064599
A09:34064303|34064559	A09	34064303	34064559	Bra031143	34063239	34064599
A09:17638495|17638695	A09	17638495	17638695	Bra029481	17638321	17639869
A03:11978418|11978721	A03	11978418	11978721	Bra000594	11976878	11979344
A05:24593467|24593722	A05	24593467	24593722	Bra031967	24593141	24593952
A04:4268245|4269219	A04	4268245	4269219	Bra019644	4266899	4272627
A08:13843810|13844048	A08	13843810	13844048	Bra010459	13843056	13845053
A02:2701899|2702409	A02	2701899	2702409	Bra023516	2699148	2704059
A09:10675990|10676258	A09	10675990	10676258	Bra027972	10673520	10679373
A09:10676581|10676992	A09	10676581	10676992	Bra027972	10673520	10679373
A09:37894038|37894604	A09	37894038	37894604	Bra032450	37882551	37899062
A09:5059038|5059514	A09	5059038	5059514	Bra037302	5057212	5059701
A09:18512414|18512867	A09	18512414	18512867	Bra028087	18511993	18513432
A09:18512499|18512723	A09	18512499	18512723	Bra028087	18511993	18513432
A09:18512857|18513032	A09	18512857	18513032	Bra028087	18511993	18513432
A09:18512292|18512520	A09	18512292	18512520	Bra028087	18511993	18513432
A09:18512119|18512356	A09	18512119	18512356	Bra028087	18511993	18513432
A09:18512292|18512517	A09	18512292	18512517	Bra028087	18511993	18513432
A09:18512469|18512618	A09	18512469	18512618	Bra028087	18511993	18513432
A09:18512650|18512820	A09	18512650	18512820	Bra028087	18511993	18513432
A09:18512402|18512556	A09	18512402	18512556	Bra028087	18511993	18513432
A09:18512853|18513026	A09	18512853	18513026	Bra028087	18511993	18513432
A09:18512166|18513418	A09	18512166	18513418	Bra028087	18511993	18513432
A09:18512327|18512502	A09	18512327	18512502	Bra028087	18511993	18513432
A09:18512511|18512723	A09	18512511	18512723	Bra028087	18511993	18513432
A09:18512112|18512576	A09	18512112	18512576	Bra028087	18511993	18513432
A09:18512268|18512608	A09	18512268	18512608	Bra028087	18511993	18513432
A09:18512979|18513238	A09	18512979	18513238	Bra028087	18511993	18513432
A09:18512061|18512477	A09	18512061	18512477	Bra028087	18511993	18513432
A09:18512064|18513220	A09	18512064	18513220	Bra028087	18511993	18513432
A09:18512673|18512833	A09	18512673	18512833	Bra028087	18511993	18513432
A09:18512784|18512954	A09	18512784	18512954	Bra028087	18511993	18513432
A09:18512316|18513272	A09	18512316	18513272	Bra028087	18511993	18513432
A09:18512436|18512735	A09	18512436	18512735	Bra028087	18511993	18513432
A09:18512112|18512294	A09	18512112	18512294	Bra028087	18511993	18513432
A09:18512650|18513024	A09	18512650	18513024	Bra028087	18511993	18513432
A09:18512064|18512843	A09	18512064	18512843	Bra028087	18511993	18513432
A09:18513129|18513284	A09	18513129	18513284	Bra028087	18511993	18513432
A09:18512763|18512981	A09	18512763	18512981	Bra028087	18511993	18513432
A09:18512448|18512723	A09	18512448	18512723	Bra028087	18511993	18513432
A09:18512736|18512954	A09	18512736	18512954	Bra028087	18511993	18513432
A09:18512130|18513317	A09	18512130	18513317	Bra028087	18511993	18513432
A09:18512178|18512338	A09	18512178	18512338	Bra028087	18511993	18513432
A09:18512329|18512520	A09	18512329	18512520	Bra028087	18511993	18513432
A09:18513042|18513198	A09	18513042	18513198	Bra028087	18511993	18513432
A09:18512130|18513152	A09	18512130	18513152	Bra028087	18511993	18513432
A09:18512292|18512441	A09	18512292	18512441	Bra028087	18511993	18513432
A09:18513265|18513414	A09	18513265	18513414	Bra028087	18511993	18513432
A09:18512979|18513185	A09	18512979	18513185	Bra028087	18511993	18513432
A09:18512916|18513238	A09	18512916	18513238	Bra028087	18511993	18513432
A09:18513166|18513317	A09	18513166	18513317	Bra028087	18511993	18513432
A09:18512327|18512522	A09	18512327	18512522	Bra028087	18511993	18513432
A09:18512796|18512963	A09	18512796	18512963	Bra028087	18511993	18513432
A09:18512145|18512361	A09	18512145	18512361	Bra028087	18511993	18513432
A02:23308563|23309499	A02	23308563	23309499	Bra020666	23304389	23311136
A04:17535718|17536014	A04	17535718	17536014	Bra016950	17531507	17536989
A06:7985057|7985473	A06	7985057	7985473	Bra025830	7984898	7986102
A05:10990918|10991085	A05	10990918	10991085	Bra030402	10989781	10994453
A03:19092645|19093875	A03	19092645	19093875	Bra001867	19092345	19094567
A03:18525738|18525890	A03	18525738	18525890	Bra001794	18525586	18526282
A09:36516214|36516742	A09	36516214	36516742	Bra031785	36515638	36517498
A09:36516217|36516742	A09	36516217	36516742	Bra031785	36515638	36517498
A04:21396|21863	A04	21396	21863	Bra040447	21319	24187
A04:16540341|16540511	A04	16540341	16540511	Bra017133	16540011	16543736
A10:7297183|7297817	A10	7297183	7297817	Bra002837	7296981	7299123
A03:2685377|2685601	A03	2685377	2685601	Bra006248	2685079	2685830
A09:12881428|12881677	A09	12881428	12881677	Bra017546	12880808	12883158
A03:11998758|11999280	A03	11998758	11999280	Bra000596	11996333	11999323
A03:9784445|9785087	A03	9784445	9785087	Bra000182	9783827	9786165
A09:37808368|37808565	A09	37808368	37808565	Bra032433	37808035	37808721
A03:11600046|11600377	A03	11600046	11600377	Bra000525	11599345	11600658
A10:9586956|9587164	A10	9586956	9587164	Bra002450	9586339	9587515
A05:25256109|25256308	A05	25256109	25256308	Bra039115	25255561	25257341
A05:25255757|25256035	A05	25255757	25256035	Bra039115	25255561	25257341
A05:25255924|25256267	A05	25255924	25256267	Bra039115	25255561	25257341
A05:25255757|25256308	A05	25255757	25256308	Bra039115	25255561	25257341
A06:23620418|23620932	A06	23620418	23620932	Bra025014	23620079	23622482
A03:17866563|17866761	A03	17866563	17866761	Bra001683	17865740	17867321
A07:25120949|25121218	A07	25120949	25121218	Bra035024	25119681	25127705
A06:11875409|11875798	A06	11875409	11875798	Bra019446	11867913	11877607
A04:16276050|16276435	A04	16276050	16276435	Bra017181	16275000	16279441
A09:2728854|2729532	A09	2728854	2729532	Bra036582	2726821	2730919
A03:18437384|18437670	A03	18437384	18437670	Bra001783	18435698	18437693
A09:8753609|8753839	A09	8753609	8753839	Bra027083	8753546	8754557
A06:1806474|1806674	A06	1806474	1806674	Bra018814	1806381	1807670
A04:9595657|9596078	A04	9595657	9596078	Bra030304	9593641	9597117
A07:23638938|23639224	A07	23638938	23639224	Bra015889	23636351	23639278
A06:23764062|23764797	A06	23764062	23764797	Bra025037	23763683	23766331
A07:24421123|24421687	A07	24421123	24421687	Bra015730	24420209	24422655
A10:15909887|15910461	A10	15909887	15910461	Bra009530	15909066	15914525
A06:8866484|8867039	A06	8866484	8867039	Bra017967	8865749	8867468
A09:1073911|1074234	A09	1073911	1074234	Bra036240	1073216	1074451
A09:1073911|1074089	A09	1073911	1074089	Bra036240	1073216	1074451
A05:1504953|1505215	A05	1504953	1505215	Bra004718	1504445	1507252
A05:3833580|3833851	A05	3833580	3833851	Bra005175	3833254	3835273
A01:3423126|3423408	A01	3423126	3423408	Bra011186	3422819	3426535
A03:23791420|23791843	A03	23791420	23791843	Bra012531	23790671	23793046
A03:16642841|16643256	A03	16642841	16643256	Bra001484	16642077	16643523
A10:8049123|8049335	A10	8049123	8049335	Bra002727	8048430	8050352
A09:38679147|38679364	A09	38679147	38679364	Bra032626	38675924	38679512
Scaffold000193:83454|83917	Scaffold000193	83454	83917	Bra040260	82533	84334
A03:12930364|12930844	A03	12930364	12930844	Bra000757	12929199	12931458
A09:9780971|9781594	A09	9780971	9781594	Bra027863	9779292	9781788
A07:16449941|16450437	A07	16449941	16450437	Bra003435	16449823	16451058
A02:24476950|24477312	A02	24476950	24477312	Bra020494	24475837	24478687
A09:38262661|38263338	A09	38262661	38263338	Bra032536	38261443	38264091
A10:2528485|2528788	A10	2528485	2528788	Bra033398	2527939	2529029
A05:15532616|15533019	A05	15532616	15533019	Bra033859	15532046	15534129
A05:22025046|22025529	A05	22025046	22025529	Bra034758	22024128	22027356
A09:4895724|4895915	A09	4895724	4895915	Bra037196	4895518	4896282
A07:20228518|20228780	A07	20228518	20228780	Bra004120	20227665	20233442
A02:2129780|2129969	A02	2129780	2129969	Bra023392	2129656	2130812
A08:14159194|14159494	A08	14159194	14159494	Bra010513	14159161	14160097
A06:10279807|10280279	A06	10279807	10280279	Bra018141	10279668	10281447
A03:7427153|7427361	A03	7427153	7427361	Bra022857	7426229	7427681
A05:22030709|22031118	A05	22030709	22031118	Bra034760	22029460	22032325
A01:2314663|2314916	A01	2314663	2314916	Bra011405	2313842	2318127
A01:2314403|2314628	A01	2314403	2314628	Bra011405	2313842	2318127
A01:2314195|2314422	A01	2314195	2314422	Bra011405	2313842	2318127
A01:2315159|2315574	A01	2315159	2315574	Bra011405	2313842	2318127
Scaffold000111:411867|412449	Scaffold000111	411867	412449	Bra036001	410865	415102
A03:20220040|20220250	A03	20220040	20220250	Bra013148	20218924	20220461
Scaffold000164:99222|100043	Scaffold000164	99222	100043	Bra039356	98346	100996
A09:12494298|12494601	A09	12494298	12494601	Bra017581	12492024	12496639
A07:909435|909592	A07	909435	909592	Bra038844	906275	909656
A05:5937890|5938214	A05	5937890	5938214	Bra005516	5937211	5945359
A03:14731163|14731392	A03	14731163	14731392	Bra001094	14728412	14731500
A05:321779|322030	A05	321779	322030	Bra004475	321123	322340
A06:16251135|16251425	A06	16251135	16251425	Bra024413	16249746	16252821
A01:11414138|11414387	A01	11414138	11414387	Bra033493	11412702	11414443
A01:20569244|20569474	A01	20569244	20569474	Bra038235	20568185	20570893
A05:23091487|23091634	A05	23091487	23091634	Bra029762	23090017	23092281
A06:8691945|8692347	A06	8691945	8692347	Bra017944	8691436	8692765
A06:21661922|21662184	A06	21661922	21662184	Bra025212	21661391	21663492
A09:2355086|2356180	A09	2355086	2356180	Bra036127	2354797	2357301
A08:15369032|15369217	A08	15369032	15369217	Bra010727	15368101	15369577
A08:15368811|15369017	A08	15368811	15369017	Bra010727	15368101	15369577
A06:10327157|10327357	A06	10327157	10327357	Bra018149	10327135	10328072
A03:16298377|16298812	A03	16298377	16298812	Bra001416	16295126	16301062
A07:8461186|8461635	A07	8461186	8461635	Bra030143	8460983	8462310
A03:27102602|27102883	A03	27102602	27102883	Bra024182	27102117	27103428
A06:15224819|15225124	A06	15224819	15225124	Bra024265	15224631	15225718
A05:17165897|17166253	A05	17165897	17166253	Bra031270	17161527	17167369
A08:18286890|18287138	A08	18286890	18287138	Bra016558	18285258	18290495
A01:5884676|5884835	A01	5884676	5884835	Bra013476	5884518	5886523
A09:20102134|20102717	A09	20102134	20102717	Bra023274	20101205	20103621
A09:4055093|4055483	A09	4055093	4055483	Bra037761	4054902	4055600
A06:6276692|6277061	A06	6276692	6277061	Bra026003	6273889	6277580
A07:16972328|16972649	A07	16972328	16972649	Bra003540	16970594	16975927
A10:14729442|14731201	A10	14729442	14731201	Bra009232	14728993	14731447
A03:14828616|14828894	A03	14828616	14828894	Bra001111	14826599	14829478
A09:16105281|16105692	A09	16105281	16105692	Bra037913	16104369	16105700
A05:6786089|6787042	A05	6786089	6787042	Bra005655	6784916	6787708
A10:13271203|13271417	A10	13271203	13271417	Bra008929	13270422	13271475
A08:16050319|16050766	A08	16050319	16050766	Bra010859	16050061	16052254
A03:20226912|20227512	A03	20226912	20227512	Bra013146	20223755	20228288
A02:22699761|22700045	A02	22699761	22700045	Bra033104	22698834	22700774
A10:8895722|8895978	A10	8895722	8895978	Bra002569	8895167	8896788
A05:4235702|4236091	A05	4235702	4236091	Bra005239	4226104	4239912
A06:5734621|5734873	A06	5734621	5734873	Bra026115	5734016	5736959
A09:29835906|29836417	A09	29835906	29836417	Bra007277	29835485	29836834
A03:8950483|8950916	A03	8950483	8950916	Bra000034	8950388	8952484
A06:17226454|17227262	A06	17226454	17227262	Bra009696	17225498	17228535
A09:34605157|34605594	A09	34605157	34605594	Bra031031	34603511	34606679
A06:6766997|6767275	A06	6766997	6767275	Bra025910	6765980	6767393
A01:9278806|9279189	A01	9278806	9279189	Bra026408	9275940	9298815
A01:21202453|21203091	A07	21658770	21659290	Bra004389	21658696	21660148
A02:2901383|2901753	A08	7900140	7900346	Bra035499	7897289	7906102
A03:792533|793021	A10	6706111	6706622	Bra002935	6705710	6710160
A03:5084249|5089986	A09	2627625	2627900	Bra036602	2627155	2628384
A03:5706806|5707553	A05	24008955	24009713	Bra020758	24008281	24010838
A04:16987164|16988018	A10	7907720	7909619	Bra002755	7905377	7911603
A05:5937890|5938214	A02	19136277	19136514	Bra022114	19135210	19137148
A05:16396775|16398138	A06	9841542	9841932	Bra018086	9841306	9842402
A05:20087303|20087712	A06	23540682	23541012	Bra024998	23540203	23541945
A05:23629019|23629259	A03	2606508	2606813	Bra006226	2605364	2608831
A06:846494|847229	A08	100223	100581	Bra030822	99973	103751
A06:3727817|3728199	A09	11005985	11006315	Bra027468	11005903	11012192
A06:6276692|6277061	A09	997552	997994	Bra036261	996707	1001638
A06:13141108|13142125	A09	1000349	1000609	Bra036261	996707	1001638
A08:15641454|15647201	A09	8218960	8219357	Bra027035	8217824	8219479
A08:18407164|18407467	A09	12216575	12218499	Bra027607	12213510	12220924
A08:18920986|18921172	A02	2901383	2901753	Bra023559	2899944	2903558
A09:5059038|5059514	A07	16904911	16905235	Bra003526	16902271	16906037
A09:34605157|34605594	A07	16904949	16905222	Bra003526	16902271	16906037
A09:36516214|36516742	A09	29307459	29307850	Bra007181	29306205	29308116
A10:2824681|2825041	A01	8038448	8039218	Bra013840	8036263	8039998
Scaffold000193:83454|83917	A03	3938767	3938998	Bra006530	3938068	3939081
A07:21946617|21946919	A07	21946617	21946919	Bra016245	21946418	21947427
A07:5309686|5309974	A07	5309686	5309974	Bra015144	5308917	5313671
A04:12077816|12078024	A04	12077816	12078024	Bra034293	12077799	12080568
A02:3186350|3186823	A02	3186350	3186823	Bra023618	3185639	3188333
A01:16677725|16678007	A01	16677725	16678007	Bra031513	16676083	16678119
A09:3915212|3915463	A09	3915212	3915463	Bra035849	3915024	3916552
A01:7996993|7997236	A01	7996993	7997236	Bra013831	7996856	7998886
A09:32809916|32810294	A09	32809916	32810294	Bra007862	32807443	32810696
A03:15928503|15929619	A03	15928503	15929619	Bra001336	15927440	15930453
A02:12453182|12453463	A02	12453182	12453463	Bra008152	12452765	12454650
A02:12453882|12454182	A02	12453882	12454182	Bra008152	12452765	12454650
A02:12453249|12453932	A02	12453249	12453932	Bra008152	12452765	12454650
A01:10446438|10446696	A01	10446438	10446696	Bra040100	10439896	10446955
A10:4582455|4582862	A10	4582455	4582862	Bra028278	4579028	4583209
A10:2554483|2554944	A10	2554483	2554944	Bra033394	2551067	2555478
A08:3479667|3480072	A08	3479667	3480072	Bra014101	3471468	3495474
A09:32358719|32359234	A09	32358719	32359234	Bra007778	32356571	32359659
A05:22740519|22741357	A05	22740519	22741357	Bra029846	22739021	22742258
A08:15624195|15624453	A08	15624195	15624453	Bra010779	15622750	15624639
A01:25942122|25942393	A01	25942122	25942393	Bra040122	25941355	25942799
A06:17466010|17466226	A06	17466010	17466226	Bra009723	17465707	17466231
A06:10452788|10453160	A06	10452788	10453160	Bra018163	10452543	10453673
A07:21690661|21691068	A07	21690661	21691068	Bra004392	21690256	21691195
Scaffold000185:80078|80619	Scaffold000185	80078	80619	Bra040003	70345	80625
A01:18407084|18407443	A01	18407084	18407443	Bra028323	18406206	18408062
A08:9500589|9500857	A08	9500589	9500857	Bra021037	9500450	9503050
A01:19375189|19375430	A01	19375189	19375430	Bra023825	19373990	19375813
A05:17073124|17073488	A05	17073124	17073488	Bra031282	17071667	17079192
A06:23395979|23396376	A06	23395979	23396376	Bra024968	23395496	23400668
A06:23396207|23397981	A06	23396207	23397981	Bra024968	23395496	23400668
A04:6579922|6580203	A04	6579922	6580203	Bra028155	6579841	6582468
A07:16919909|16920126	A07	16919909	16920126	Bra003527	16917225	16922231
A07:16917472|16917714	A07	16917472	16917714	Bra003527	16917225	16922231
A04:4406143|4406420	A04	4406143	4406420	Bra033424	4405829	4407250
A10:9720874|9721201	A10	9720874	9721201	Bra002424	9720823	9724635
A08:16587161|16588055	A08	16587161	16588055	Bra010976	16580216	16593711
A02:8173217|8174140	A02	8173217	8174140	Bra022535	8171767	8175396
A08:7611355|7611709	A08	7611355	7611709	Bra036731	7611083	7613445
A04:13669554|13669862	A04	13669554	13669862	Bra021634	13668966	13670793
A02:5440596|5440826	A02	5440596	5440826	Bra020378	5439359	5441350
A04:7304139|7304536	A04	7304139	7304536	Bra028236	7303600	7305295
A03:11621239|11621479	A03	11621239	11621479	Bra000529	11620857	11622870
A09:5003497|5003863	A09	5003497	5003863	Bra037210	5003090	5007978
A07:16654973|16655567	A07	16654973	16655567	Bra003473	16654099	16655768
A03:13250602|13250882	A03	13250602	13250882	Bra000802	13249886	13251010
A03:13250285|13250622	A03	13250285	13250622	Bra000802	13249886	13251010
A08:4455245|4455725	A08	4455245	4455725	Bra014024	4454801	4455844
A09:29569307|29569566	A09	29569307	29569566	Bra007220	29568336	29571412
A05:3108416|3108880	A05	3108416	3108880	Bra005039	3107674	3109792
A02:19353297|19353767	A02	19353297	19353767	Bra022151	19352565	19364079
A09:38231050|38231521	A09	38231050	38231521	Bra032529	38230068	38231708
A09:4118909|4119165	A09	4118909	4119165	Bra037777	4118890	4119920
A05:895110|895429	A05	895110	895429	Bra004584	892811	895606
A03:30061539|30061870	A03	30061539	30061870	Bra017725	30061324	30063511
A05:2470380|2470605	A05	2470380	2470605	Bra004915	2469637	2470887
A06:2966151|2966310	A06	2966151	2966310	Bra018616	2964332	2966550
A01:8081182|8081805	A01	8081182	8081805	Bra013853	8080625	8083686
A03:15148407|15148904	A03	15148407	15148904	Bra001175	15145899	15152027
A03:15150359|15150684	A03	15150359	15150684	Bra001175	15145899	15152027
A06:24039234|24039525	A06	24039234	24039525	Bra025090	24035824	24044868
A03:11474789|11475150	A03	11474789	11475150	Bra000500	11474430	11477587
A01:1691496|1691731	A01	1691496	1691731	Bra011558	1690283	1691950
A09:36262418|36262789	A09	36262418	36262789	Bra026964	36261946	36263828
A09:120708|121055	A09	120708	121055	Bra037334	120100	122650
A08:4126782|4127087	A08	4126782	4127087	Bra014048	4126402	4127589
A08:18144012|18144470	A08	18144012	18144470	Bra016534	18138173	18145656
A06:21196724|21197000	A06	21196724	21197000	Bra025307	21194395	21198987
A06:21556369|21556563	A06	21556369	21556563	Bra025234	21556178	21559536
A09:8113648|8113855	A09	8113648	8113855	Bra027021	8112008	8114589
A04:7513796|7513993	A04	7513796	7513993	Bra025664	7513610	7514714
A03:16531653|16531893	A03	16531653	16531893	Bra001470	16529417	16531945
A03:15053645|15053883	A03	15053645	15053883	Bra001162	15050135	15054981
A10:13704682|13705024	A10	13704682	13705024	Bra009023	13702916	13705971
A09:34119578|34119899	A09	34119578	34119899	Bra031125	34119322	34119953
A08:20428356|20428546	A08	20428356	20428546	Bra030588	20428032	20429336
A03:20319788|20320624	A03	20319788	20320624	Bra013131	20316078	20320793
A08:18407164|18407467	A08	18407164	18407467	Bra016589	18403597	18407683
A03:11156961|11157241	A03	11156961	11157241	Bra000440	11155668	11158968
A09:32185818|32186100	A09	32185818	32186100	Bra007740	32185729	32186271
A07:24869031|24869658	A07	24869031	24869658	Bra015642	24868784	24872937
A08:20078021|20078200	A08	20078021	20078200	Bra030676	20077780	20080174
Scaffold000249:16411|16646	Scaffold000249	16411	16646	Bra040749	15497	17743
A06:6242787|6243086	A06	6242787	6243086	Bra026009	6241313	6243425
A02:1701953|1702107	A02	1701953	1702107	Bra028557	1701575	1702179
A07:20689907|20690631	A07	20689907	20690631	Bra004206	20685715	20701307
A06:20079835|20080202	A06	20079835	20080202	Bra037439	20074603	20081636
A03:11479519|11479748	A03	11479519	11479748	Bra000501	11479402	11480049
A03:15946573|15946887	A03	15946573	15946887	Bra001342	15946266	15953877
A04:16284900|16285307	A04	16284900	16285307	Bra017180	16283612	16285943
A09:37703646|37703909	A09	37703646	37703909	Bra031534	37703357	37704748
A09:4979378|4980030	A09	4979378	4980030	Bra037207	4979133	4980831
A06:1019259|1019693	A06	1019259	1019693	Bra018960	1017439	1019966
A03:9554810|9555036	A03	9554810	9555036	Bra000144	9554121	9556314
A03:9554468|9554991	A03	9554468	9554991	Bra000144	9554121	9556314
A03:9554518|9554910	A03	9554518	9554910	Bra000144	9554121	9556314
A01:21904633|21905113	A01	21904633	21905113	Bra021292	21903516	21906177
A07:18911581|18911835	A07	18911581	18911835	Bra003900	18910939	18912144
A05:22853383|22853749	A05	22853383	22853749	Bra029828	22850923	22859596
A05:22854924|22855478	A05	22854924	22855478	Bra029828	22850923	22859596
A07:12515110|12516327	A07	12515110	12516327	Bra012053	12507271	12522266
A05:19816696|19817063	A05	19816696	19817063	Bra022204	19814964	19817317
A10:12487131|12487419	A10	12487131	12487419	Bra008747	12485979	12487726
A05:22327959|22328173	A05	22327959	22328173	Bra034827	22327395	22330296
A05:148909|149183	A05	148909	149183	Bra004444	148081	149692
A07:16245422|16246086	A07	16245422	16246086	Bra003389	16244104	16247314
A09:23775343|23775804	A09	23775343	23775804	Bra032820	23774048	23775951
A07:12771760|12771920	A07	12771760	12771920	Bra012026	12771439	12772152
A06:79340|79623	A06	79340	79623	Bra038022	69204	81670
A01:17011229|17011521	A01	17011229	17011521	Bra031471	17011191	17011637
A08:12067437|12068316	A08	12067437	12068316	Bra034553	12065795	12073374
A07:9275090|9275747	A07	9275090	9275747	Bra030031	9274731	9277494
A06:14510655|14511385	A06	14510655	14511385	Bra010116	14509340	14512449
A03:2524669|2524989	A03	2524669	2524989	Bra006208	2521361	2526643
A03:2523247|2523490	A03	2523247	2523490	Bra006208	2521361	2526643
A03:2521763|2522107	A03	2521763	2522107	Bra006208	2521361	2526643
A03:2523055|2523319	A03	2523055	2523319	Bra006208	2521361	2526643
A03:2522327|2523132	A03	2522327	2523132	Bra006208	2521361	2526643
A03:2524669|2525341	A03	2524669	2525341	Bra006208	2521361	2526643
A09:5233279|5233468	A09	5233279	5233468	Bra037273	5230941	5233668
A04:16938531|16938989	A04	16938531	16938989	Bra017062	16935779	16941646
A01:5587827|5588354	A01	5587827	5588354	Bra013425	5586065	5590645
A06:3485383|3485631	A06	3485383	3485631	Bra019966	3485171	3486806
A08:12767463|12767928	A08	12767463	12767928	Bra010268	12766017	12768453
A07:22979934|22980094	A07	22979934	22980094	Bra016045	22978791	22980361
A05:1455355|1455613	A05	1455355	1455613	Bra004710	1453372	1458564
A03:14909382|14910075	A03	14909382	14910075	Bra001129	14908163	14911891
A09:9941593|9941931	A09	9941593	9941931	Bra027877	9941028	9943085
Scaffold000881:875|1170	Scaffold000881	875	1170	Bra041142	815	1273
A06:8320432|8321235	A06	8320432	8321235	Bra025869	8320296	8322460
A01:11527842|11528119	A01	11527842	11528119	Bra039543	11525347	11530025
A09:25214693|25215111	A09	25214693	25215111	Bra024620	25214536	25216724
A10:6298620|6299590	A10	6298620	6299590	Bra002991	6292903	6299795
A02:1256659|1256896	A02	1256659	1256896	Bra028665	1255515	1257388
A04:15621209|15621565	A04	15621209	15621565	Bra017291	15619096	15622241
A03:26802250|26802662	A03	26802250	26802662	Bra024230	26799018	26806916
A03:26805812|26806310	A03	26805812	26806310	Bra024230	26799018	26806916
A04:17935593|17935991	A04	17935593	17935991	Bra016866	17934081	17939312
A02:17200003|17200266	A02	17200003	17200266	Bra033195	17196929	17201126
A05:20842767|20843310	A05	20842767	20843310	Bra027286	20842154	20844157
A06:5582642|5583260	A06	5582642	5583260	Bra026147	5579978	5587650
A10:3342536|3343010	A10	3342536	3343010	Bra033249	3341798	3344134
A04:18126728|18126943	A04	18126728	18126943	Bra037731	18124915	18128299
A07:17648067|17648292	A07	17648067	17648292	Bra003670	17646604	17650147
A08:15383078|15383350	A08	15383078	15383350	Bra010730	15382322	15383901
A08:15382753|15382936	A08	15382753	15382936	Bra010730	15382322	15383901
A01:1439816|1440374	A01	1439816	1440374	Bra011605	1439332	1441949
A04:3345027|3345584	A04	3345027	3345584	Bra014813	3344807	3347221
A02:24363162|24363456	A02	24363162	24363456	Bra020508	24362661	24364792
A08:15294652|15295238	A08	15294652	15295238	Bra010712	15292590	15297477
A09:33971636|33971823	A09	33971636	33971823	Bra031165	33970344	33972628
A03:6722842|6723192	A03	6722842	6723192	Bra029178	6720176	6723545
A06:25003475|25005542	A06	25003475	25005542	Bra033597	25000006	25007288
A05:8689|8929	A05	8689	8929	Bra004411	7752	9493
A01:10406777|10407082	A01	10406777	10407082	Bra040105	10406056	10407199
A10:11998650|11999071	A10	11998650	11999071	Bra008640	11997872	12000599
A07:14054723|14054938	A07	14054723	14054938	Bra028446	14054689	14054949
A02:8384678|8384980	A02	8384678	8384980	Bra022501	8383868	8388504
A06:23046237|23046809	A06	23046237	23046809	Bra024887	23042429	23046997
A04:3592863|3593204	A04	3592863	3593204	Bra014848	3591370	3593408
A05:16507137|16507455	A05	16507137	16507455	Bra039947	16503119	16508849
A05:16507526|16507826	A05	16507526	16507826	Bra039947	16503119	16508849
A01:26247597|26247860	A01	26247597	26247860	Bra036448	26246912	26248806
A09:37508338|37508843	A09	37508338	37508843	Bra031577	37506978	37509116
A05:3686125|3686423	A05	3686125	3686423	Bra005141	3685428	3688642
A03:2655631|2655966	A03	2655631	2655966	Bra006239	2653701	2656465
A03:20359279|20359536	A03	20359279	20359536	Bra013123	20359271	20359756
A04:18649624|18650172	A04	18649624	18650172	Bra040313	18647321	18651945
A07:17173359|17173655	A07	17173359	17173655	Bra003578	17170089	17175784
A08:16069829|16070150	A08	16069829	16070150	Bra010867	16068446	16071532
A02:9998740|9999109	A02	9998740	9999109	Bra038359	9998213	9999151
A06:22471149|22471422	A06	22471149	22471422	Bra024804	22469264	22471600
A09:28661057|28661534	A09	28661057	28661534	Bra007070	28660026	28663166
A02:9508319|9508551	A02	9508319	9508551	Bra033975	9508222	9516892
A06:2633565|2633820	A06	2633565	2633820	Bra018684	2632947	2634365
A09:18583815|18584104	A09	18583815	18584104	Bra028082	18583198	18584327
A06:1616057|1616376	A06	1616057	1616376	Bra018851	1614848	1617852
A06:1615148|1615643	A06	1615148	1615643	Bra018851	1614848	1617852
A03:3860166|3860689	A03	3860166	3860689	Bra006513	3857389	3861595
A01:15919054|15919346	A01	15919054	15919346	Bra035454	15917184	15928650
A06:1039703|1041996	A06	1039703	1041996	Bra018952	1038152	1042270
A05:12084632|12085375	A05	12084632	12085375	Bra032281	12078313	12089418
A07:16991136|16991444	A07	16991136	16991444	Bra003543	16988518	16992448
A06:1872849|1873710	A06	1872849	1873710	Bra018802	1871637	1875513
A07:18872501|18872861	A07	18872501	18872861	Bra003891	18871196	18872968
A08:10226231|10226560	A08	10226231	10226560	Bra020950	10225549	10227008
A08:18814313|18815215	A08	18814313	18815215	Bra016694	18812573	18820236
A03:15295716|15295920	A03	15295716	15295920	Bra001201	15294735	15296715
A09:13838894|13839293	A09	13838894	13839293	Bra017432	13837275	13839508
A08:16282893|16283592	A08	16282893	16283592	Bra010908	16282014	16283820
A09:19701567|19702001	A09	19701567	19702001	Bra027989	19700505	19702200
A03:792533|793021	A03	792533	793021	Bra005822	792510	794183
A01:19063704|19063946	A01	19063704	19063946	Bra023783	19062228	19064000
A03:11204767|11205103	A03	11204767	11205103	Bra000451	11204767	11205147
A05:19369554|19370507	A05	19369554	19370507	Bra022283	19369365	19371141
A02:9443859|9444094	A02	9443859	9444094	Bra033982	9443644	9444246
A03:10732026|10732373	A03	10732026	10732373	Bra000355	10730909	10732490
A09:30206067|30206259	A09	30206067	30206259	Bra007339	30205627	30206709
A02:15066811|15067127	A02	15066811	15067127	Bra008510	15066231	15067754
A02:3039106|3039772	A02	3039106	3039772	Bra023585	3038679	3040512
A10:10732459|10733021	A10	10732459	10733021	Bra002250	10731192	10735580
A08:2535276|2535552	A08	2535276	2535552	Bra014208	2533735	2535620
A07:22621794|22622607	A07	22621794	22622607	Bra016114	22621554	22627265
A07:22625593|22625846	A07	22625593	22625846	Bra016114	22621554	22627265
A01:15156748|15157214	A01	15156748	15157214	Bra030007	15146715	15162372
A03:18205773|18206240	A03	18205773	18206240	Bra001738	18201793	18206721
A03:18204066|18204727	A03	18204066	18204727	Bra001738	18201793	18206721
A09:20285939|20286199	A09	20285939	20286199	Bra023252	20284588	20286856
A04:1898093|1898513	A04	1898093	1898513	Bra014633	1896827	1899983
A09:226112|226739	A09	226112	226739	Bra037355	225267	229473
A06:9231462|9231931	A06	9231462	9231931	Bra018013	9230936	9234960
A09:30992073|30992505	A09	30992073	30992505	Bra007492	30990955	30993619
A07:21971448|21971958	A07	21971448	21971958	Bra016240	21969868	21974063
A08:5194453|5194791	A08	5194453	5194791	Bra034927	5194266	5196761
A08:5195722|5195985	A08	5195722	5195985	Bra034927	5194266	5196761
A08:5194861|5195270	A08	5194861	5195270	Bra034927	5194266	5196761
A10:10694665|10695483	A10	10694665	10695483	Bra002257	10694075	10696798
A05:23210936|23211244	A05	23210936	23211244	Bra029732	23210654	23211598
A02:18553882|18554370	A02	18553882	18554370	Bra022048	18552124	18555858
A08:14128174|14128386	A08	14128174	14128386	Bra010508	14125791	14130620
A03:22482299|22482603	A03	22482299	22482603	Bra012747	22481811	22483230
A02:13309714|13310034	A02	13309714	13310034	Bra008279	13306098	13310905
A03:14793793|14794018	A03	14793793	14794018	Bra001106	14791553	14794671
A03:16533575|16534223	A03	16533575	16534223	Bra001471	16532926	16534316
A02:4398425|4398876	A02	4398425	4398876	Bra020176	4398083	4399578
A03:22829252|22829474	A03	22829252	22829474	Bra012676	22829181	22831081
A09:35574026|35574413	A09	35574026	35574413	Bra026811	35572383	35575289
Scaffold000219:3950|4310	Scaffold000219	3950	4310	Bra040570	3650	4669
A06:19049892|19050582	A06	19049892	19050582	Bra009976	19044129	19051130
A08:6626558|6626911	A08	6626558	6626911	Bra038092	6626423	6629182
A02:7947154|7947443	A02	7947154	7947443	Bra022556	7945941	7947543
A06:3697803|3698144	A06	3697803	3698144	Bra019926	3697349	3700612
Scaffold000157:27845|28125	Scaffold000157	27845	28125	Bra038973	27729	28919
A03:8637474|8637850	A03	8637474	8637850	Bra023087	8633846	8639151
A01:1214421|1215043	A01	1214421	1215043	Bra011659	1211896	1228618
A06:1134082|1134414	A06	1134082	1134414	Bra018940	1130456	1134594
A04:14645358|14645708	A04	14645358	14645708	Bra021797	14641325	14646566
A06:18716405|18716799	A06	18716405	18716799	Bra009922	18713050	18717154
A06:22747030|22747365	A06	22747030	22747365	Bra024849	22745808	22750254
A04:14389160|14389752	A04	14389160	14389752	Bra021756	14387548	14390923
A04:5472567|5472821	A04	5472567	5472821	Bra032733	5472379	5475410
A06:6898929|6899354	A06	6898929	6899354	Bra025675	6895485	6899410
A05:14704759|14705258	A05	14704759	14705258	Bra010189	14702030	14705450
A09:22487684|22487980	A09	22487684	22487980	Bra032341	22487651	22490694
A01:19357884|19358106	A01	19357884	19358106	Bra023822	19357753	19359931
A09:3961301|3961503	A09	3961301	3961503	Bra035839	3960592	3963053
A06:18024026|18024506	A06	18024026	18024506	Bra009806	18018128	18024909
A03:5083177|5083475	A03	5083177	5083475	Bra006799	5079158	5084626
A07:23124309|23124795	A07	23124309	23124795	Bra016012	23123061	23124891
A01:1419660|1419910	A01	1419660	1419910	Bra011611	1418319	1424912
A08:20177917|20178374	A08	20177917	20178374	Bra030652	20176096	20178512
A03:1706449|1706728	A03	1706449	1706728	Bra006036	1703119	1708289
A04:11383402|11383945	A04	11383402	11383945	Bra032081	11383157	11386389
A09:3762750|3763042	A09	3762750	3763042	Bra035877	3760144	3764494
A01:2707657|2707890	A01	2707657	2707890	Bra011329	2707225	2707965
A01:2707705|2707900	A01	2707705	2707900	Bra011329	2707225	2707965
A07:11368477|11369133	A07	11368477	11369133	Bra012238	11368311	11371488
A06:5856896|5857112	A06	5856896	5857112	Bra026099	5856779	5857659
A09:1931861|1932100	A09	1931861	1932100	Bra036206	1931232	1934164
Scaffold000281:2254|2552	Scaffold000281	2254	2552	Bra040850	2104	4789
A10:13502416|13502847	A10	13502416	13502847	Bra008976	13501969	13503108
A07:25776681|25776879	A07	25776681	25776879	Bra035184	25774496	25780757
A01:8348876|8349397	A01	8348876	8349397	Bra013895	8347526	8349511
A07:25218414|25219372	A07	25218414	25219372	Bra035042	25217797	25219960
A08:10970596|10970845	A08	10970596	10970845	Bra020838	10970486	10972702
A03:25624636|25625081	A03	25624636	25625081	Bra019231	25624298	25627186
A05:771452|771776	A05	771452	771776	Bra004550	770588	772519
A10:2824681|2825041	A10	2824681	2825041	Bra033335	2823023	2834213
A10:10948460|10948637	A10	10948460	10948637	Bra002209	10947666	10950613
A03:10127887|10128440	A03	10127887	10128440	Bra000242	10127064	10128492
A05:20321735|20322627	A05	20321735	20322627	Bra027188	20321718	20322633
A08:6430640|6431441	A08	6430640	6431441	Bra039720	6429667	6431828
A06:12289786|12290114	A06	12289786	12290114	Bra019474	12289710	12298716
A06:3357778|3358081	A06	3357778	3358081	Bra019993	3356985	3359951
A02:15043919|15044498	A02	15043919	15044498	Bra008506	15031052	15046652
A03:16268540|16268783	A03	16268540	16268783	Bra001411	16267629	16268940
A10:8913306|8913546	A10	8913306	8913546	Bra002566	8911625	8914022
A09:31871527|31872050	A09	31871527	31872050	Bra007675	31871014	31877777
A03:10085991|10086572	A03	10085991	10086572	Bra000234	10084947	10087601
A03:10085995|10086492	A03	10085995	10086492	Bra000234	10084947	10087601
A03:10838464|10838712	A03	10838464	10838712	Bra000377	10838452	10838847
A05:22691141|22692000	A05	22691141	22692000	Bra029861	22689963	22693264
A07:16893310|16893562	A07	16893310	16893562	Bra003524	16893016	16894198
A01:7749339|7750230	A01	7749339	7750230	Bra013784	7748614	7753507
A03:17755005|17755157	A03	17755005	17755157	Bra001661	17754567	17755748
A05:15765520|15765770	A05	15765520	15765770	Bra033886	15764615	15766543
A06:22401279|22401732	A06	22401279	22401732	Bra024792	22400631	22402702
A09:11472158|11472614	A09	11472158	11472614	Bra027516	11471170	11473592
A05:19348544|19348918	A05	19348544	19348918	Bra022287	19347384	19352911
A08:11343544|11343839	A08	11343544	11343839	Bra034675	11342859	11344234
A02:4351374|4351795	A02	4351374	4351795	Bra020168	4347202	4353467
A06:4643465|4643709	A06	4643465	4643709	Bra019749	4641355	4645393
A01:919628|920564	A01	919628	920564	Bra011713	917966	921414
A01:920583|921402	A01	920583	921402	Bra011713	917966	921414
A02:19653601|19653797	A02	19653601	19653797	Bra026644	19653174	19655499
A08:15011103|15011390	A08	15011103	15011390	Bra010652	15008115	15016295
A03:8671831|8672262	A03	8671831	8672262	Bra023094	8670176	8674918
A01:7506914|7507291	A01	7506914	7507291	Bra013735	7504473	7508479
A08:19430633|19431293	A08	19430633	19431293	Bra016835	19430071	19431652
A10:12489376|12490424	A10	12489376	12490424	Bra008748	12488482	12490438
A02:938420|939099	A02	938420	939099	Bra028735	937706	941031
A05:25021050|25021281	A05	25021050	25021281	Bra039167	25016018	25033332
A08:14990079|14990457	A08	14990079	14990457	Bra010647	14989026	14991201
A05:19596084|19596907	A05	19596084	19596907	Bra022242	19595634	19599564
A10:9699453|9699783	A10	9699453	9699783	Bra002427	9694810	9702425
A07:3438410|3438619	A07	3438410	3438619	Bra015231	3438232	3440161
A03:1962362|1962649	A03	1962362	1962649	Bra006094	1961507	1965536
A02:18234582|18234875	A02	18234582	18234875	Bra022019	18233301	18239096
A02:8932240|8932953	A02	8932240	8932953	Bra040624	8929262	8934977
A02:8932243|8932953	A02	8932243	8932953	Bra040624	8929262	8934977
A01:10000300|10000524	A01	10000300	10000524	Bra026290	10000154	10003349
A10:12979327|12979697	A10	12979327	12979697	Bra008861	12978026	12980080
A07:5351588|5351984	A07	5351588	5351984	Bra015141	5347410	5352449
A06:846494|847229	A06	846494	847229	Bra018995	846455	848022
A03:6826206|6826365	A03	6826206	6826365	Bra022751	6824795	6828353
A03:6826304|6826710	A03	6826304	6826710	Bra022751	6824795	6828353
A03:20968937|20969111	A03	20968937	20969111	Bra013026	20967402	20969267
A01:2875004|2875451	A01	2875004	2875451	Bra011298	2874970	2876258
Scaffold000162:322690|322982	Scaffold000162	322690	322982	Bra039260	322479	323077
A09:8337089|8337422	A09	8337089	8337422	Bra027049	8336544	8338171
A06:2459674|2459860	A06	2459674	2459860	Bra018705	2450018	2475314
A06:16358634|16358823	A06	16358634	16358823	Bra024427	16357279	16359171
A03:20519960|20520138	A03	20519960	20520138	Bra013098	20518373	20520378
A10:5976190|5976552	A10	5976190	5976552	Bra003029	5973039	5976705
A04:12010951|12011317	A04	12010951	12011317	Bra034284	12009541	12012674
A04:12587073|12587303	A04	12587073	12587303	Bra034377	12584098	12588066
A06:897480|897661	A06	897480	897661	Bra018986	896038	898051
