# Supplementary material for: Transcriptome-Wide Identification and Characterization of Circular RNAs in Leaves of Chinese Cabbage (Brassica rapa L. ssp. pekinensis) in Response to Calcium Deficiency-Induced Tip-burn
Source: Sci Rep. 2019 Oct 10;9:14544. doi: 10.1038/s41598-019-51190-0 (PMC6787205; doi:10.1038/s41598-019-51190-0)
Supplement: Supplementary file 2 — Supplementary Table S2 [file 41598_2019_51190_MOESM2_ESM.xlsx]

## Sheet: T0_vs_T3.DEG
#ID	T0_Count	T3_Count	T0_SRPBM	T3_SRPBM	PValue	FDR	log2FC	regulated	host gene 1	host gene 2
A01:9278806|9279189	0	6	0	0.306914	0.0347826	0.540282	5.90032	up	Bra026408
A01:21202453|21203091	11	0	0.47604	0	0.0140787	0.540282	-6.23665	down	Bra004389
A02:2901383|2901753	0	6	0	0.306914	0.0347826	0.540282	5.90032	up	Bra035499
A03:792533|793021	19	0	0.82225	0	0.00100641	0.247577	-7.01707	down	Bra002935	Bra005822
A03:5084249|5089986	12	0	0.519316	0	0.00922396	0.540282	-6.36058	down	Bra036602
A03:5706806|5707553	8	0	0.346211	0	0.0347826	0.540282	-5.78437	down	Bra020758
A04:16987164|16988018	14	0	0.605869	0	0.00416566	0.409901	-6.58047	down	Bra002755
A05:5937890|5938214	0	7	0	0.358066	0.0219002	0.540282	6.11926	up	Bra005516	Bra022114
A05:16396775|16398138	21	0	0.908803	0	0.000530405	0.247577	-7.1604	down	Bra018086
A05:20087303|20087712	8	0	0.346211	0	0.0347826	0.540282	-5.78437	down	Bra024998
A05:23629019|23629259	0	8	0	0.409219	0.0140787	0.540282	6.30931	up	Bra006226
A06:846494|847229	8	0	0.346211	0	0.0347826	0.540282	-5.78437	down	Bra030822	Bra018995
A06:3727817|3728199	0	11	0	0.562675	0.00286389	0.352259	6.76377	up	Bra027468
A06:6276692|6277061	10	0	0.432763	0	0.0140787	0.540282	-6.10106	down	Bra026003	Bra036261
A06:13141108|13142125	2	12	0.0865527	0.613828	0.0102151	0.540282	3.02736	up	Bra019546	Bra036261
A08:15641454|15647201	8	0	0.346211	0	0.0347826	0.540282	-5.78437	down	Bra027035
A08:18407164|18407467	0	7	0	0.358066	0.0219002	0.540282	6.11926	up	Bra027607	Bra016589
A08:18920986|18921172	0	7	0	0.358066	0.0219002	0.540282	6.11926	up	Bra016729	Bra023559
A09:5059038|5059514	0	6	0	0.306914	0.0347826	0.540282	5.90032	up	Bra037302	Bra003526
A09:34605157|34605594	0	7	0	0.358066	0.0219002	0.540282	6.11926	up	Bra031031	Bra003526
A09:36516214|36516742	0	11	0	0.562675	0.00286389	0.352259	6.76377	up	Bra031785	Bra007181
A10:2824681|2825041	0	9	0	0.460371	0.00922396	0.540282	6.47721	up	Bra013840	Bra033335
Scaffold000193:83454|83917	0	6	0	0.306914	0.0347826	0.540282	5.90032	up	Bra040260	Bra006530

## Sheet: T3_vs_T6.DEG
#ID	T3_Count	T6_Count	T3_SRPBM	T6_SRPBM	PValue	FDR	log2FC	regulated	host gene 1	host gene 2
A01:9278806|9279189	6	0	0.306914	0	0.0347826	0.534193	-5.81657	down	Bra026408
A02:2901383|2901753	6	0	0.306914	0	0.0347826	0.534193	-5.81657	down	Bra035499
A02:14388603|14389983	0	12	0	0.525727	0.00614931	0.534193	6.42183	up
A02:16328742|16328903	0	8	0	0.350485	0.0347826	0.534193	5.84525	up
A03:16642841|16643256	6	0	0.306914	0	0.0347826	0.534193	-5.81657	down	Bra001484
A04:16987164|16988018	0	9	0	0.394295	0.0219002	0.534193	6.01239	up	Bra002755
A05:15765520|15765770	0	10	0	0.438106	0.0140787	0.534193	6.16216	up	Bra033886
A05:16396775|16398138	0	9	0	0.394295	0.0219002	0.534193	6.01239	up	Bra018086
A05:23629019|23629259	8	0	0.409219	0	0.0140787	0.534193	-6.2252	down	Bra006226
A05:25255757|25256035	6	0	0.306914	0	0.0347826	0.534193	-5.81657	down	Bra039115
A06:3727817|3728199	11	0	0.562675	0	0.00416566	0.534193	-6.67936	down	Bra027468
A07:25776681|25776879	0	8	0	0.350485	0.0347826	0.534193	5.84525	up	Bra035184
A08:18407164|18407467	7	0	0.358066	0	0.0219002	0.534193	-6.0353	down	Bra027607	Bra016589
A08:18920986|18921172	7	0	0.358066	0	0.0219002	0.534193	-6.0353	down	Bra016729	Bra023559
A09:5059038|5059514	6	0	0.306914	0	0.0347826	0.534193	-5.81657	down	Bra037302	Bra003526
A09:14051328|14051535	0	8	0	0.350485	0.0347826	0.534193	5.84525	up	Bra017409
A09:18512916|18513238	0	8	0	0.350485	0.0347826	0.534193	5.84525	up	Bra028087
A09:29569307|29569566	0	8	0	0.350485	0.0347826	0.534193	5.84525	up	Bra007220
A09:34605157|34605594	7	0	0.358066	0	0.0219002	0.534193	-6.0353	down	Bra031031	Bra003526
A09:38262661|38263338	9	52	0.460371	2.27815	0.0143185	0.534193	2.13133	up	Bra032536
A10:2824681|2825041	9	0	0.460371	0	0.00922396	0.534193	-6.39298	down	Bra013840	Bra033335
A10:12023920|12024095	0	8	0	0.350485	0.0347826	0.534193	5.84525	up

## Sheet: T0_vs_T6.DEG
#ID	T0_Count	T6_Count	T0_SRPBM	T6_SRPBM	PValue	FDR	log2FC	regulated	host gene1	host gene2
A01:21202453|21203091	11	0	0.47604	0	0.00614931	0.54437	-6.41303	down	Bra004389
A02:14388603|14389983	0	12	0	0.525727	0.00416566	0.463221	6.6656	up
A02:16328742|16328903	0	8	0	0.350485	0.0219002	0.54437	6.08772	up
A02:24476950|24477312	0	7	0	0.306674	0.0347826	0.54437	5.89811	up	Bra020494
A03:792533|793021	19	0	0.82225	0	0.000530405	0.294905	-7.19438	down	Bra002935	Bra005822
A03:5084249|5089986	12	0	0.519316	0	0.00416566	0.463221	-6.53715	down	Bra036602
A03:5706806|5707553	8	0	0.346211	0	0.0219002	0.54437	-5.95993	down	Bra020758
A05:5937890|5938214	0	12	0	0.525727	0.00416566	0.463221	6.6656	up	Bra005516	Bra022114
A05:15765520|15765770	0	10	0	0.438106	0.00922396	0.54437	6.4054	up	Bra033886
A05:20087303|20087712	8	0	0.346211	0	0.0219002	0.54437	-5.95993	down	Bra024998
A05:25255757|25256035	15	0	0.649145	0	0.00199604	0.463221	-6.85596	down	Bra039115
A06:846494|847229	8	0	0.346211	0	0.0219002	0.54437	-5.95993	down	Bra030822	Bra018995
A06:6276692|6277061	10	0	0.432763	0	0.00922396	0.54437	-6.27721	down	Bra026003	Bra036261
A06:13141108|13142125	2	15	0.0865527	0.657159	0.0167826	0.54437	2.95684	up	Bra019546	Bra036261
A07:23719505|23719879	0	7	0	0.306674	0.0347826	0.54437	5.89811	up	Bra015868
A07:25776681|25776879	0	8	0	0.350485	0.0219002	0.54437	6.08772	up	Bra035184
A08:10970596|10970845	0	7	0	0.306674	0.0347826	0.54437	5.89811	up	Bra020838
A08:15641454|15647201	8	0	0.346211	0	0.0219002	0.54437	-5.95993	down	Bra027035
A09:14051328|14051535	0	8	0	0.350485	0.0219002	0.54437	6.08772	up	Bra017409
A09:18512916|18513238	0	8	0	0.350485	0.0219002	0.54437	6.08772	up	Bra028087
A09:29569307|29569566	0	8	0	0.350485	0.0219002	0.54437	6.08772	up	Bra007220
A09:30992073|30992505	19	4	0.82225	0.175242	0.0456519	0.54437	-2.08559	down	Bra007492
A09:38262661|38263338	14	52	0.605869	2.27815	0.0121395	0.54437	2.01278	up	Bra032536
A10:7907720|7909619	7	0	0.302934	0	0.0347826	0.54437	-5.77059	down
A10:12023920|12024095	0	8	0	0.350485	0.0219002	0.54437	6.08772	up
