# Supplementary material for: Transcriptome-Wide Identification and Characterization of Circular RNAs in Leaves of Chinese Cabbage (Brassica rapa L. ssp. pekinensis) in Response to Calcium Deficiency-Induced Tip-burn
Source: Sci Rep. 2019 Oct 10;9:14544. doi: 10.1038/s41598-019-51190-0 (PMC6787205; doi:10.1038/s41598-019-51190-0)
Supplement: Supplementary file 3 — Supplementary Table S3 [file 41598_2019_51190_MOESM3_ESM.xlsx]

## Sheet: T0_vs_T3
	GO.ID	Term	Annotated	Significant	Expected	KS
Biological process	GO:0070646	protein modification by small protein removal	14	1	0.29	0.0014
	GO:2000243	positive regulation of reproductive process	6	1	0.13	0.0057
	GO:0000085	mitotic G2 phase	6	0	0.13	0.0133
	GO:0010388	cullin deneddylation	6	0	0.13	0.0133
	GO:0044848	biological phase	6	0	0.13	0.0133
	GO:0051325	interphase	6	0	0.13	0.0133
	GO:0051329	mitotic interphase	6	0	0.13	0.0133
	GO:0051319	G2 phase	6	0	0.13	0.0133
	GO:0022403	cell cycle phase	6	0	0.13	0.0133
	GO:0000338	protein deneddylation	6	0	0.13	0.0133
	GO:0051240	positive regulation of multicellular organismal process	12	1	0.25	0.0138
	GO:0051094	positive regulation of developmental process	12	1	0.25	0.0138
	GO:0042545	cell wall modification	22	0	0.46	0.025
	GO:0044042	glucan metabolic process	42	0	0.88	0.0268
	GO:0006073	cellular glucan metabolic process	42	0	0.88	0.0268
	GO:0048582	positive regulation of post-embryonic development	11	1	0.23	0.0301
	GO:0042335	cuticle development	7	0	0.15	0.0359
	GO:0006820	anion transport	38	0	0.8	0.0367
	GO:0009860	pollen tube growth	19	1	0.4	0.0378
	GO:0010014	meristem initiation	9	0	0.19	0.0412
	GO:0009827	plant-type cell wall modification	13	0	0.27	0.0467
	GO:1901575	organic substance catabolic process	112	5	2.35	0.0475
	GO:0010260	organ senescence	10	0	0.21	0.052
	GO:0044255	cellular lipid metabolic process	75	2	1.57	0.0583
	GO:0044248	cellular catabolic process	89	5	1.87	0.0624
	GO:0009664	plant-type cell wall organization	26	0	0.55	0.0682
	GO:0015711	organic anion transport	23	0	0.48	0.0687
	GO:0098660	inorganic ion transmembrane transport	8	0	0.17	0.0711
	GO:0098662	inorganic cation transmembrane transport	8	0	0.17	0.0711
	GO:0098655	cation transmembrane transport	8	0	0.17	0.0711
	GO:0009056	catabolic process	124	5	2.6	0.0726
	GO:0071669	plant-type cell wall organization or biogenesis	33	0	0.69	0.0782
	GO:0006164	purine nucleotide biosynthetic process	6	0	0.13	0.0809
	GO:0006793	phosphorus metabolic process	137	2	2.87	0.0836
	GO:0046390	ribose phosphate biosynthetic process	10	0	0.21	0.0837
	GO:0009260	ribonucleotide biosynthetic process	10	0	0.21	0.0837
	GO:0005982	starch metabolic process	29	0	0.61	0.0856
	GO:0015849	organic acid transport	17	0	0.36	0.0866
	GO:0046942	carboxylic acid transport	17	0	0.36	0.0866
	GO:0006796	phosphate-containing compound metabolic process	135	2	2.83	0.0942
	GO:0010087	phloem or xylem histogenesis	8	0	0.17	0.095
	GO:0007568	aging	13	0	0.27	0.099
	GO:0009738	abscisic acid-activated signaling pathway	14	1	0.29	0.1011
	GO:0051301	cell division	40	0	0.84	0.1032
	GO:0019637	organophosphate metabolic process	75	1	1.57	0.1035
	GO:0090487	secondary metabolite catabolic process	9	1	0.19	0.1088
	GO:0009404	toxin metabolic process	9	1	0.19	0.1088
	GO:0009407	toxin catabolic process	9	1	0.19	0.1088
	GO:0010051	xylem and phloem pattern formation	6	0	0.13	0.1105
	GO:0010193	response to ozone	9	0	0.19	0.1177
	GO:0044264	cellular polysaccharide metabolic process	48	0	1.01	0.1181
	GO:0009932	cell tip growth	32	1	0.67	0.1199
	GO:0006984	ER-nucleus signaling pathway	10	1	0.21	0.1202
	GO:0090407	organophosphate biosynthetic process	49	1	1.03	0.1223
	GO:0000910	cytokinesis	25	0	0.52	0.1254
	GO:0048193	Golgi vesicle transport	20	0	0.42	0.1272
	GO:0010150	leaf senescence	7	0	0.15	0.1281
	GO:0006986	response to unfolded protein	9	1	0.19	0.1309
	GO:0035967	cellular response to topologically incorrect protein	9	1	0.19	0.1309
	GO:0030968	endoplasmic reticulum unfolded protein response	9	1	0.19	0.1309
	GO:0034620	cellular response to unfolded protein	9	1	0.19	0.1309
	GO:0009259	ribonucleotide metabolic process	28	0	0.59	0.1323
	GO:0019693	ribose phosphate metabolic process	28	0	0.59	0.1323
	GO:0071215	cellular response to abscisic acid stimulus	15	1	0.31	0.1324
	GO:0071705	nitrogen compound transport	37	0	0.78	0.137
	GO:0009658	chloroplast organization	28	2	0.59	0.141
	GO:0061640	cytoskeleton-dependent cytokinesis	24	0	0.5	0.1415
	GO:0009250	glucan biosynthetic process	29	0	0.61	0.1458
	GO:0050790	regulation of catalytic activity	29	0	0.61	0.1458
	GO:0006629	lipid metabolic process	84	3	1.76	0.1459
	GO:0051603	proteolysis involved in cellular protein catabolic process	27	3	0.57	0.1529
	GO:1903409	reactive oxygen species biosynthetic process	7	0	0.15	0.1555
	GO:0050665	hydrogen peroxide biosynthetic process	7	0	0.15	0.1555
	GO:0016926	protein desumoylation	7	0	0.15	0.1555
	GO:0072330	monocarboxylic acid biosynthetic process	40	1	0.84	0.1572
	GO:0008152	metabolic process	380	8	7.97	0.1576
	GO:0010089	xylem development	6	0	0.13	0.1581
	GO:1901135	carbohydrate derivative metabolic process	88	3	1.85	0.1586
	GO:0007264	small GTPase mediated signal transduction	7	0	0.15	0.1609
	GO:0009165	nucleotide biosynthetic process	14	0	0.29	0.1609
	GO:1901293	nucleoside phosphate biosynthetic process	14	0	0.29	0.1609
	GO:0009933	meristem structural organization	18	0	0.38	0.1615
	GO:0048532	anatomical structure arrangement	18	0	0.38	0.1615
	GO:0009100	glycoprotein metabolic process	14	1	0.29	0.1624
	GO:0009101	glycoprotein biosynthetic process	14	1	0.29	0.1624
	GO:0043413	macromolecule glycosylation	14	1	0.29	0.1624
	GO:0070085	glycosylation	14	1	0.29	0.1624
	GO:0006486	protein glycosylation	14	1	0.29	0.1624
	GO:0035966	response to topologically incorrect protein	19	1	0.4	0.1627
	GO:0006346	methylation-dependent chromatin silencing	8	0	0.17	0.1634
	GO:0042538	hyperosmotic salinity response	15	0	0.31	0.1655
	GO:0031667	response to nutrient levels	25	1	0.52	0.1686
	GO:1901137	carbohydrate derivative biosynthetic process	50	3	1.05	0.1733
	GO:0000226	microtubule cytoskeleton organization	19	0	0.4	0.1741
	GO:0007017	microtubule-based process	19	0	0.4	0.1741
	GO:0006644	phospholipid metabolic process	33	1	0.69	0.1748
	GO:0009150	purine ribonucleotide metabolic process	22	0	0.46	0.1762
	GO:0006865	amino acid transport	12	0	0.25	0.1776
	GO:0016192	vesicle-mediated transport	31	0	0.65	0.1792
	GO:0034220	ion transmembrane transport	15	0	0.31	0.1822
	GO:1901698	response to nitrogen compound	47	0	0.99	0.185
	GO:0046490	isopentenyl diphosphate metabolic process	25	1	0.52	0.1923
	GO:0009240	isopentenyl diphosphate biosynthetic process	25	1	0.52	0.1923
	GO:0019288	isopentenyl diphosphate biosynthetic process, methylerythritol 4-phosphate pathway	25	1	0.52	0.1923
	GO:0019682	glyceraldehyde-3-phosphate metabolic process	25	1	0.52	0.1923
	GO:0006081	cellular aldehyde metabolic process	27	1	0.57	0.1933
	GO:0044262	cellular carbohydrate metabolic process	54	0	1.13	0.1945
	GO:0032506	cytokinetic process	13	0	0.27	0.2006
	GO:0065009	regulation of molecular function	32	0	0.67	0.2013
	GO:0006412	translation	23	0	0.48	0.202
	GO:0007031	peroxisome organization	9	0	0.19	0.2099
	GO:0009408	response to heat	18	1	0.38	0.212
	GO:0008654	phospholipid biosynthetic process	31	1	0.65	0.2166
	GO:0044093	positive regulation of molecular function	18	0	0.38	0.2196
	GO:0043085	positive regulation of catalytic activity	18	0	0.38	0.2196
	GO:0009832	plant-type cell wall biogenesis	13	0	0.27	0.2196
	GO:0019252	starch biosynthetic process	20	0	0.42	0.2208
	GO:0006576	cellular biogenic amine metabolic process	8	0	0.17	0.2238
	GO:0042430	indole-containing compound metabolic process	8	1	0.17	0.2238
	GO:0044106	cellular amine metabolic process	8	0	0.17	0.2238
	GO:0033993	response to lipid	59	1	1.24	0.2245
	GO:0072522	purine-containing compound biosynthetic process	7	0	0.15	0.2272
	GO:0055076	transition metal ion homeostasis	6	0	0.13	0.2349
	GO:0048481	ovule development	16	1	0.34	0.2387
	GO:0035670	plant-type ovary development	16	1	0.34	0.2387
	GO:0071702	organic substance transport	83	0	1.74	0.2416
	GO:0006650	glycerophospholipid metabolic process	12	0	0.25	0.2426
	GO:0046486	glycerolipid metabolic process	12	0	0.25	0.2426
	GO:0010393	galacturonan metabolic process	8	0	0.17	0.2443
	GO:0045488	pectin metabolic process	8	0	0.17	0.2443
	GO:0015698	inorganic anion transport	16	0	0.34	0.2455
	GO:0016246	RNA interference	14	0	0.29	0.2465
	GO:0048868	pollen tube development	24	1	0.5	0.2472
	GO:0051273	beta-glucan metabolic process	14	0	0.29	0.2502
	GO:0071704	organic substance metabolic process	364	8	7.64	0.2509
	GO:0051169	nuclear transport	11	0	0.23	0.252
	GO:0006913	nucleocytoplasmic transport	11	0	0.23	0.252
	GO:0009141	nucleoside triphosphate metabolic process	21	0	0.44	0.2527
	GO:0009144	purine nucleoside triphosphate metabolic process	21	0	0.44	0.2527
	GO:0009205	purine ribonucleoside triphosphate metabolic process	21	0	0.44	0.2527
	GO:0009199	ribonucleoside triphosphate metabolic process	21	0	0.44	0.2527
	GO:0007062	sister chromatid cohesion	6	0	0.13	0.2538
	GO:0034440	lipid oxidation	13	0	0.27	0.2539
	GO:0045595	regulation of cell differentiation	22	0	0.46	0.2563
	GO:0051241	negative regulation of multicellular organismal process	6	0	0.13	0.2587
	GO:0048581	negative regulation of post-embryonic development	6	0	0.13	0.2587
	GO:0071555	cell wall organization	45	0	0.94	0.2589
	GO:0044281	small molecule metabolic process	173	5	3.63	0.2597
	GO:0072528	pyrimidine-containing compound biosynthetic process	9	0	0.19	0.2607
	GO:0008284	positive regulation of cell proliferation	7	0	0.15	0.263
	GO:0009308	amine metabolic process	9	0	0.19	0.2668
	GO:0010167	response to nitrate	9	0	0.19	0.2668
	GO:0030163	protein catabolic process	36	3	0.76	0.2694
	GO:0009683	indoleacetic acid metabolic process	7	1	0.15	0.2707
	GO:0009684	indoleacetic acid biosynthetic process	7	1	0.15	0.2707
	GO:0042435	indole-containing compound biosynthetic process	7	1	0.15	0.2707
	GO:0009310	amine catabolic process	7	0	0.15	0.2707
	GO:0042402	cellular biogenic amine catabolic process	7	0	0.15	0.2707
	GO:0009850	auxin metabolic process	7	1	0.15	0.2707
	GO:0009851	auxin biosynthetic process	7	1	0.15	0.2707
	GO:0009965	leaf morphogenesis	20	0	0.42	0.2802
	GO:0010498	proteasomal protein catabolic process	15	2	0.31	0.2834
	GO:0043090	amino acid import	6	0	0.13	0.2838
	GO:0005984	disaccharide metabolic process	20	0	0.42	0.2855
	GO:0051170	nuclear import	7	0	0.15	0.2865
	GO:0035556	intracellular signal transduction	47	0	0.99	0.2875
	GO:0006006	glucose metabolic process	37	3	0.78	0.2883
	GO:0048588	developmental cell growth	37	1	0.78	0.2898
	GO:0051649	establishment of localization in cell	83	1	1.74	0.2901
	GO:0006888	ER to Golgi vesicle-mediated transport	10	0	0.21	0.2905
	GO:0030422	production of siRNA involved in RNA interference	13	0	0.27	0.2914
	GO:0044403	symbiosis, encompassing mutualism through parasitism	13	1	0.27	0.2914
	GO:0042127	regulation of cell proliferation	9	0	0.19	0.292
	GO:0016441	posttranscriptional gene silencing	18	0	0.38	0.2949
	GO:0072521	purine-containing compound metabolic process	25	0	0.52	0.2956
	GO:0042542	response to hydrogen peroxide	25	2	0.52	0.296
	GO:0006403	RNA localization	9	0	0.19	0.2964
	GO:0006405	RNA export from nucleus	9	0	0.19	0.2964
	GO:0051168	nuclear export	9	0	0.19	0.2964
	GO:0051236	establishment of RNA localization	9	0	0.19	0.2964
	GO:0050657	nucleic acid transport	9	0	0.19	0.2964
	GO:0050658	RNA transport	9	0	0.19	0.2964
	GO:0010608	posttranscriptional regulation of gene expression	27	0	0.57	0.2975
	GO:0018377	protein myristoylation	11	1	0.23	0.3005
	GO:0042157	lipoprotein metabolic process	11	1	0.23	0.3005
	GO:0042158	lipoprotein biosynthetic process	11	1	0.23	0.3005
	GO:0031365	N-terminal protein amino acid modification	11	1	0.23	0.3005
	GO:0006497	protein lipidation	11	1	0.23	0.3005
	GO:0006498	N-terminal protein lipidation	11	1	0.23	0.3005
	GO:0006499	N-terminal protein myristoylation	11	1	0.23	0.3005
	GO:0031328	positive regulation of cellular biosynthetic process	30	1	0.63	0.3026
	GO:0009057	macromolecule catabolic process	51	3	1.07	0.3046
	GO:0015706	nitrate transport	8	0	0.17	0.3052
	GO:0007267	cell-cell signaling	9	0	0.19	0.3052
	GO:0007010	cytoskeleton organization	40	3	0.84	0.3064
	GO:0019318	hexose metabolic process	38	3	0.8	0.3074
	GO:0044710	single-organism metabolic process	280	7	5.87	0.3076
	GO:0010380	regulation of chlorophyll biosynthetic process	6	0	0.13	0.3077
	GO:1901463	regulation of tetrapyrrole biosynthetic process	6	0	0.13	0.3077
	GO:0006163	purine nucleotide metabolic process	24	0	0.5	0.3084
	GO:0034754	cellular hormone metabolic process	8	1	0.17	0.3099
	GO:1903047	mitotic cell cycle process	14	0	0.29	0.3113
	GO:0048522	positive regulation of cellular process	48	1	1.01	0.3115
	GO:0015748	organophosphate ester transport	9	0	0.19	0.3118
	GO:0048518	positive regulation of biological process	65	1	1.36	0.3124
	GO:0033692	cellular polysaccharide biosynthetic process	36	0	0.76	0.3151
	GO:0001101	response to acid chemical	101	2	2.12	0.3168
	GO:0008283	cell proliferation	15	1	0.31	0.3176
	GO:0046148	pigment biosynthetic process	40	1	0.84	0.3197
	GO:0009798	axis specification	6	0	0.13	0.3215
	GO:0001510	RNA methylation	10	0	0.21	0.3236
	GO:0010015	root morphogenesis	44	1	0.92	0.3239
	GO:0006972	hyperosmotic response	24	1	0.5	0.3239
	GO:0048467	gynoecium development	18	1	0.38	0.3253
	GO:0048440	carpel development	18	1	0.38	0.3253
	GO:0031669	cellular response to nutrient levels	23	1	0.48	0.3262
	GO:0009639	response to red or far red light	39	1	0.82	0.3265
	GO:0000911	cytokinesis by cell plate formation	12	0	0.25	0.3272
	GO:0000281	mitotic cytokinesis	12	0	0.25	0.3272
	GO:1902410	mitotic cytokinetic process	12	0	0.25	0.3272
	GO:0009161	ribonucleoside monophosphate metabolic process	17	0	0.36	0.3281
	GO:0009167	purine ribonucleoside monophosphate metabolic process	17	0	0.36	0.3281
	GO:0009123	nucleoside monophosphate metabolic process	17	0	0.36	0.3281
	GO:0009126	purine nucleoside monophosphate metabolic process	17	0	0.36	0.3281
	GO:0010628	positive regulation of gene expression	29	1	0.61	0.3282
	GO:0051173	positive regulation of nitrogen compound metabolic process	29	1	0.61	0.3282
	GO:0045893	positive regulation of transcription, DNA-templated	29	1	0.61	0.3282
	GO:0051254	positive regulation of RNA metabolic process	29	1	0.61	0.3282
	GO:1902680	positive regulation of RNA biosynthetic process	29	1	0.61	0.3282
	GO:0045935	positive regulation of nucleobase-containing compound metabolic process	29	1	0.61	0.3282
	GO:0010557	positive regulation of macromolecule biosynthetic process	29	1	0.61	0.3282
	GO:0009116	nucleoside metabolic process	24	0	0.5	0.3283
	GO:0071396	cellular response to lipid	28	1	0.59	0.3296
	GO:0006950	response to stress	228	7	4.78	0.3296
	GO:0055085	transmembrane transport	37	0	0.78	0.3324
	GO:0071369	cellular response to ethylene stimulus	15	0	0.31	0.3338
	GO:0044238	primary metabolic process	349	8	7.32	0.3353
	GO:0052545	callose localization	6	0	0.13	0.3356
	GO:0033037	polysaccharide localization	6	0	0.13	0.3356
	GO:0008154	actin polymerization or depolymerization	8	0	0.17	0.3357
	GO:0030041	actin filament polymerization	8	0	0.17	0.3357
	GO:0044087	regulation of cellular component biogenesis	8	0	0.17	0.3357
	GO:0007015	actin filament organization	8	0	0.17	0.3357
	GO:0009657	plastid organization	49	2	1.03	0.3367
	GO:0042278	purine nucleoside metabolic process	22	0	0.46	0.3392
	GO:0015995	chlorophyll biosynthetic process	22	0	0.46	0.3392
	GO:0046128	purine ribonucleoside metabolic process	22	0	0.46	0.3392
	GO:0044257	cellular protein catabolic process	34	3	0.71	0.3395
	GO:0007623	circadian rhythm	20	2	0.42	0.341
	GO:0048511	rhythmic process	20	2	0.42	0.341
	GO:0042592	homeostatic process	43	2	0.9	0.3418
	GO:0035821	modification of morphology or physiology of other organism	12	0	0.25	0.3435
	GO:0009616	virus induced gene silencing	12	0	0.25	0.3435
	GO:0052249	modulation of RNA levels in other organism involved in symbiotic interaction	12	0	0.25	0.3435
	GO:0098586	cellular response to virus	12	0	0.25	0.3435
	GO:0044003	modification by symbiont of host morphology or physiology	12	0	0.25	0.3435
	GO:0051701	interaction with host	12	0	0.25	0.3435
	GO:0051817	modification of morphology or physiology of other organism involved in symbiotic interaction	12	0	0.25	0.3435
	GO:0052018	modulation by symbiont of RNA levels in host	12	0	0.25	0.3435
	GO:0010267	production of ta-siRNAs involved in RNA interference	12	0	0.25	0.3435
	GO:0035194	posttranscriptional gene silencing by RNA	17	0	0.36	0.3435
	GO:1901699	cellular response to nitrogen compound	17	0	0.36	0.3435
	GO:0046434	organophosphate catabolic process	21	0	0.44	0.3437
	GO:0005996	monosaccharide metabolic process	40	3	0.84	0.3456
	GO:0006544	glycine metabolic process	11	1	0.23	0.3461
	GO:0006546	glycine catabolic process	11	1	0.23	0.3461
	GO:0009071	serine family amino acid catabolic process	11	1	0.23	0.3461
	GO:0051274	beta-glucan biosynthetic process	9	0	0.19	0.3489
	GO:0006109	regulation of carbohydrate metabolic process	6	0	0.13	0.35
	GO:0009640	photomorphogenesis	16	0	0.34	0.3511
	GO:0000272	polysaccharide catabolic process	11	0	0.23	0.354
	GO:0009723	response to ethylene	28	0	0.59	0.3556
	GO:0048764	trichoblast maturation	31	0	0.65	0.3566
	GO:0048765	root hair cell differentiation	31	0	0.65	0.3566
	GO:0048469	cell maturation	31	0	0.65	0.3566
	GO:0008299	isoprenoid biosynthetic process	43	2	0.9	0.357
	GO:0006720	isoprenoid metabolic process	43	2	0.9	0.357
	GO:0015931	nucleobase-containing compound transport	14	0	0.29	0.3583
	GO:0009117	nucleotide metabolic process	52	1	1.09	0.362
	GO:0006753	nucleoside phosphate metabolic process	52	1	1.09	0.362
	GO:0009987	cellular process	400	9	8.39	0.3631
	GO:0009909	regulation of flower development	26	1	0.55	0.3636
	GO:0050793	regulation of developmental process	69	2	1.45	0.3645
	GO:0030258	lipid modification	15	0	0.31	0.3654
	GO:0032787	monocarboxylic acid metabolic process	80	2	1.68	0.3655
	GO:0051188	cofactor biosynthetic process	31	0	0.65	0.3664
	GO:0046777	protein autophosphorylation	17	0	0.36	0.3671
	GO:0044702	single organism reproductive process	127	5	2.66	0.3687
	GO:0046034	ATP metabolic process	16	0	0.34	0.3701
	GO:0051193	regulation of cofactor metabolic process	7	0	0.15	0.3725
	GO:0090056	regulation of chlorophyll metabolic process	7	0	0.15	0.3725
	GO:1901401	regulation of tetrapyrrole metabolic process	7	0	0.15	0.3725
	GO:0043632	modification-dependent macromolecule catabolic process	18	1	0.38	0.373
	GO:0006511	ubiquitin-dependent protein catabolic process	18	1	0.38	0.373
	GO:0019941	modification-dependent protein catabolic process	18	1	0.38	0.373
	GO:0009696	salicylic acid metabolic process	17	0	0.36	0.3731
	GO:0009697	salicylic acid biosynthetic process	17	0	0.36	0.3731
	GO:0071554	cell wall organization or biogenesis	62	0	1.3	0.376
	GO:0044712	single-organism catabolic process	95	3	1.99	0.3763
	GO:0048878	chemical homeostasis	33	2	0.69	0.3786
	GO:0032879	regulation of localization	28	2	0.59	0.3788
	GO:0051239	regulation of multicellular organismal process	58	2	1.22	0.3804
	GO:1901136	carbohydrate derivative catabolic process	20	0	0.42	0.3817
	GO:1901658	glycosyl compound catabolic process	20	0	0.42	0.3817
	GO:0016117	carotenoid biosynthetic process	18	1	0.38	0.3836
	GO:0016109	tetraterpenoid biosynthetic process	18	1	0.38	0.3836
	GO:0048367	shoot system development	112	3	2.35	0.3837
	GO:0043254	regulation of protein complex assembly	7	0	0.15	0.3857
	GO:0030832	regulation of actin filament length	7	0	0.15	0.3857
	GO:0030833	regulation of actin filament polymerization	7	0	0.15	0.3857
	GO:0030838	positive regulation of actin filament polymerization	7	0	0.15	0.3857
	GO:0032956	regulation of actin cytoskeleton organization	7	0	0.15	0.3857
	GO:0032970	regulation of actin filament-based process	7	0	0.15	0.3857
	GO:0045010	actin nucleation	7	0	0.15	0.3857
	GO:0032271	regulation of protein polymerization	7	0	0.15	0.3857
	GO:0032273	positive regulation of protein polymerization	7	0	0.15	0.3857
	GO:0048584	positive regulation of response to stimulus	7	0	0.15	0.3857
	GO:0051493	regulation of cytoskeleton organization	7	0	0.15	0.3857
	GO:0051495	positive regulation of cytoskeleton organization	7	0	0.15	0.3857
	GO:0008064	regulation of actin polymerization or depolymerization	7	0	0.15	0.3857
	GO:0031334	positive regulation of protein complex assembly	7	0	0.15	0.3857
	GO:0044706	multi-multicellular organism process	27	1	0.57	0.3863
	GO:0009856	pollination	27	1	0.57	0.3863
	GO:0044267	cellular protein metabolic process	172	5	3.61	0.3868
	GO:0051338	regulation of transferase activity	6	0	0.13	0.392
	GO:0016036	cellular response to phosphate starvation	10	1	0.21	0.3931
	GO:0009790	embryo development	43	0	0.9	0.3956
	GO:0009311	oligosaccharide metabolic process	22	0	0.46	0.3976
	GO:0019827	stem cell maintenance	8	0	0.17	0.3978
	GO:0048863	stem cell differentiation	8	0	0.17	0.3978
	GO:0048864	stem cell development	8	0	0.17	0.3978
	GO:0010074	maintenance of meristem identity	8	0	0.17	0.3978
	GO:0009164	nucleoside catabolic process	19	0	0.4	0.399
	GO:0009166	nucleotide catabolic process	19	0	0.4	0.399
	GO:0009154	purine ribonucleotide catabolic process	19	0	0.4	0.399
	GO:0006195	purine nucleotide catabolic process	19	0	0.4	0.399
	GO:0009143	nucleoside triphosphate catabolic process	19	0	0.4	0.399
	GO:0009146	purine nucleoside triphosphate catabolic process	19	0	0.4	0.399
	GO:0006152	purine nucleoside catabolic process	19	0	0.4	0.399
	GO:0009261	ribonucleotide catabolic process	19	0	0.4	0.399
	GO:1901292	nucleoside phosphate catabolic process	19	0	0.4	0.399
	GO:0009203	ribonucleoside triphosphate catabolic process	19	0	0.4	0.399
	GO:0009207	purine ribonucleoside triphosphate catabolic process	19	0	0.4	0.399
	GO:0042454	ribonucleoside catabolic process	19	0	0.4	0.399
	GO:0046130	purine ribonucleoside catabolic process	19	0	0.4	0.399
	GO:0072523	purine-containing compound catabolic process	19	0	0.4	0.399
	GO:0000023	maltose metabolic process	18	0	0.38	0.3999
	GO:0055082	cellular chemical homeostasis	25	1	0.52	0.4015
	GO:1901606	alpha-amino acid catabolic process	16	1	0.34	0.4017
	GO:0009063	cellular amino acid catabolic process	16	1	0.34	0.4017
	GO:0019932	second-messenger-mediated signaling	7	0	0.15	0.4029
	GO:0048831	regulation of shoot system development	31	1	0.65	0.4034
	GO:0019395	fatty acid oxidation	11	0	0.23	0.4036
	GO:0019748	secondary metabolic process	48	3	1.01	0.4046
	GO:0006090	pyruvate metabolic process	40	1	0.84	0.405
	GO:0097306	cellular response to alcohol	18	1	0.38	0.4054
	GO:0006655	phosphatidylglycerol biosynthetic process	7	0	0.15	0.4067
	GO:0046471	phosphatidylglycerol metabolic process	7	0	0.15	0.4067
	GO:1902593	single-organism nuclear import	6	0	0.13	0.4076
	GO:0044744	protein targeting to nucleus	6	0	0.13	0.4076
	GO:0006606	protein import into nucleus	6	0	0.13	0.4076
	GO:0000302	response to reactive oxygen species	40	2	0.84	0.4079
	GO:0034637	cellular carbohydrate biosynthetic process	38	0	0.8	0.4081
	GO:0009826	unidimensional cell growth	44	1	0.92	0.4083
	GO:0009220	pyrimidine ribonucleotide biosynthetic process	6	0	0.13	0.4107
	GO:0009218	pyrimidine ribonucleotide metabolic process	6	0	0.13	0.4107
	GO:0006220	pyrimidine nucleotide metabolic process	6	0	0.13	0.4107
	GO:0006221	pyrimidine nucleotide biosynthetic process	6	0	0.13	0.4107
	GO:0033014	tetrapyrrole biosynthetic process	23	0	0.48	0.4129
	GO:0006779	porphyrin-containing compound biosynthetic process	23	0	0.48	0.4129
	GO:0051049	regulation of transport	23	2	0.48	0.4162
	GO:0000904	cell morphogenesis involved in differentiation	34	1	0.71	0.4162
	GO:0046907	intracellular transport	72	0	1.51	0.423
	GO:0007166	cell surface receptor signaling pathway	6	0	0.13	0.4234
	GO:0048366	leaf development	37	1	0.78	0.4239
	GO:0010604	positive regulation of macromolecule metabolic process	32	1	0.67	0.4245
	GO:0016051	carbohydrate biosynthetic process	64	2	1.34	0.4256
	GO:0043161	proteasome-mediated ubiquitin-dependent protein catabolic process	6	0	0.13	0.4266
	GO:0048513	organ development	142	3	2.98	0.4282
	GO:0046364	monosaccharide biosynthetic process	12	2	0.25	0.4306
	GO:0006094	gluconeogenesis	12	2	0.25	0.4306
	GO:0019319	hexose biosynthetic process	12	2	0.25	0.4306
	GO:0009451	RNA modification	19	0	0.4	0.4322
	GO:2000241	regulation of reproductive process	34	1	0.71	0.4326
	GO:0051641	cellular localization	87	1	1.83	0.4334
	GO:0009119	ribonucleoside metabolic process	23	0	0.48	0.4346
	GO:0055065	metal ion homeostasis	9	0	0.19	0.4346
	GO:0009267	cellular response to starvation	22	1	0.46	0.4347
	GO:0042594	response to starvation	22	1	0.46	0.4347
	GO:0016114	terpenoid biosynthetic process	27	1	0.57	0.4351
	GO:0006721	terpenoid metabolic process	27	1	0.57	0.4351
	GO:0043436	oxoacid metabolic process	132	5	2.77	0.4366
	GO:0006082	organic acid metabolic process	132	5	2.77	0.4366
	GO:0006406	mRNA export from nucleus	8	0	0.17	0.4383
	GO:0051028	mRNA transport	8	0	0.17	0.4383
	GO:0031325	positive regulation of cellular metabolic process	32	1	0.67	0.4394
	GO:0009314	response to radiation	102	2	2.14	0.4399
	GO:0009692	ethylene metabolic process	7	0	0.15	0.4402
	GO:0009693	ethylene biosynthetic process	7	0	0.15	0.4402
	GO:0043450	alkene biosynthetic process	7	0	0.15	0.4402
	GO:1900673	olefin metabolic process	7	0	0.15	0.4402
	GO:1900674	olefin biosynthetic process	7	0	0.15	0.4402
	GO:0043449	cellular alkene metabolic process	7	0	0.15	0.4402
	GO:0009873	ethylene-activated signaling pathway	13	0	0.27	0.4407
	GO:0030243	cellulose metabolic process	13	0	0.27	0.4407
	GO:0000303	response to superoxide	7	0	0.15	0.4493
	GO:0000305	response to oxygen radical	7	0	0.15	0.4493
	GO:0005976	polysaccharide metabolic process	63	0	1.32	0.4494
	GO:0044265	cellular macromolecule catabolic process	38	3	0.8	0.451
	GO:0030154	cell differentiation	88	2	1.85	0.4538
	GO:2000026	regulation of multicellular organismal development	54	2	1.13	0.4556
	GO:0044700	single organism signaling	105	1	2.2	0.4559
	GO:0023052	signaling	105	1	2.2	0.4559
	GO:0046474	glycerophospholipid biosynthetic process	11	0	0.23	0.456
	GO:0045017	glycerolipid biosynthetic process	11	0	0.23	0.456
	GO:0030036	actin cytoskeleton organization	10	1	0.21	0.4561
	GO:0009908	flower development	69	3	1.45	0.4569
	GO:0015994	chlorophyll metabolic process	27	0	0.57	0.4571
	GO:0051704	multi-organism process	128	3	2.69	0.4584
	GO:0044271	cellular nitrogen compound biosynthetic process	121	2	2.54	0.4584
	GO:0009169	purine ribonucleoside monophosphate catabolic process	14	0	0.29	0.4591
	GO:0009158	ribonucleoside monophosphate catabolic process	14	0	0.29	0.4591
	GO:0009125	nucleoside monophosphate catabolic process	14	0	0.29	0.4591
	GO:0009128	purine nucleoside monophosphate catabolic process	14	0	0.29	0.4591
	GO:0006200	ATP catabolic process	14	0	0.29	0.4591
	GO:0019538	protein metabolic process	182	5	3.82	0.4594
	GO:0044242	cellular lipid catabolic process	15	0	0.31	0.46
	GO:0016042	lipid catabolic process	15	0	0.31	0.46
	GO:0044419	interspecies interaction between organisms	15	1	0.31	0.46
	GO:0048229	gametophyte development	47	0	0.99	0.461
	GO:0019751	polyol metabolic process	7	0	0.15	0.4615
	GO:0042440	pigment metabolic process	47	1	0.99	0.4622
	GO:0008643	carbohydrate transport	6	0	0.13	0.4624
	GO:0016116	carotenoid metabolic process	19	1	0.4	0.4657
	GO:0016108	tetraterpenoid metabolic process	19	1	0.4	0.4657
	GO:0006979	response to oxidative stress	47	2	0.99	0.4676
	GO:0006414	translational elongation	7	0	0.15	0.4676
	GO:0006995	cellular response to nitrogen starvation	6	0	0.13	0.469
	GO:0043562	cellular response to nitrogen levels	6	0	0.13	0.469
	GO:0019752	carboxylic acid metabolic process	131	5	2.75	0.4696
	GO:0009108	coenzyme biosynthetic process	16	0	0.34	0.4717
	GO:0006635	fatty acid beta-oxidation	10	0	0.21	0.4724
	GO:0055086	nucleobase-containing small molecule metabolic process	54	1	1.13	0.4743
	GO:0006875	cellular metal ion homeostasis	7	0	0.15	0.4748
	GO:0022603	regulation of anatomical structure morphogenesis	15	0	0.31	0.4749
	GO:0000398	mRNA splicing, via spliceosome	6	0	0.13	0.4757
	GO:0090567	reproductive shoot system development	70	3	1.47	0.4768
	GO:0044237	cellular metabolic process	361	8	7.57	0.4806
	GO:0008610	lipid biosynthetic process	64	2	1.34	0.4821
	GO:0030244	cellulose biosynthetic process	8	0	0.17	0.4821
	GO:0009416	response to light stimulus	95	2	1.99	0.4835
	GO:0044282	small molecule catabolic process	29	1	0.61	0.4839
	GO:0009737	response to abscisic acid	45	1	0.94	0.4874
	GO:0090351	seedling development	20	0	0.42	0.4892
	GO:0032504	multicellular organism reproduction	29	0	0.61	0.4975
	GO:1901565	organonitrogen compound catabolic process	42	1	0.88	0.4989
	GO:0006766	vitamin metabolic process	14	0	0.29	0.5003
	GO:0010876	lipid localization	11	0	0.23	0.5015
	GO:0044723	single-organism carbohydrate metabolic process	104	4	2.18	0.5018
	GO:0009825	multidimensional cell growth	16	0	0.34	0.5022
	GO:0048580	regulation of post-embryonic development	36	1	0.76	0.505
	GO:0048767	root hair elongation	19	0	0.4	0.5066
	GO:0016458	gene silencing	31	0	0.65	0.5089
	GO:0006952	defense response	104	1	2.18	0.5098
	GO:0048507	meristem development	40	1	0.84	0.5114
	GO:1901362	organic cyclic compound biosynthetic process	146	2	3.06	0.5122
	GO:0071322	cellular response to carbohydrate stimulus	10	1	0.21	0.5152
	GO:0046686	response to cadmium ion	50	3	1.05	0.516
	GO:0033013	tetrapyrrole metabolic process	28	0	0.59	0.5189
	GO:0006778	porphyrin-containing compound metabolic process	28	0	0.59	0.5189
	GO:0042743	hydrogen peroxide metabolic process	38	1	0.8	0.5194
	GO:0097305	response to alcohol	49	1	1.03	0.5205
	GO:0048827	phyllome development	65	2	1.36	0.5206
	GO:0010243	response to organonitrogen compound	23	0	0.48	0.5209
	GO:0006869	lipid transport	7	0	0.15	0.5218
	GO:0034976	response to endoplasmic reticulum stress	20	1	0.42	0.5233
	GO:0055080	cation homeostasis	24	0	0.5	0.5239
	GO:0018958	phenol-containing compound metabolic process	18	0	0.38	0.5251
	GO:0046189	phenol-containing compound biosynthetic process	18	0	0.38	0.5251
	GO:0048589	developmental growth	59	2	1.24	0.5258
	GO:0009845	seed germination	18	0	0.38	0.5271
	GO:0010073	meristem maintenance	24	1	0.5	0.5274
	GO:0045229	external encapsulating structure organization	49	0	1.03	0.5276
	GO:0009106	lipoate metabolic process	9	0	0.19	0.5276
	GO:0009595	detection of biotic stimulus	9	0	0.19	0.5276
	GO:0031050	dsRNA fragmentation	14	0	0.29	0.5281
	GO:0070918	production of small RNA involved in gene silencing by RNA	14	0	0.29	0.5281
	GO:0035195	gene silencing by miRNA	14	0	0.29	0.5281
	GO:0043331	response to dsRNA	14	0	0.29	0.5281
	GO:0009615	response to virus	14	0	0.29	0.5281
	GO:0071359	cellular response to dsRNA	14	0	0.29	0.5281
	GO:0046395	carboxylic acid catabolic process	28	1	0.59	0.5287
	GO:0016054	organic acid catabolic process	28	1	0.59	0.5287
	GO:0009891	positive regulation of biosynthetic process	35	1	0.73	0.5292
	GO:0009648	photoperiodism	13	1	0.27	0.5301
	GO:0022613	ribonucleoprotein complex biogenesis	38	0	0.8	0.5312
	GO:0048364	root development	61	2	1.28	0.5325
	GO:0022622	root system development	61	2	1.28	0.5325
	GO:0030003	cellular cation homeostasis	22	0	0.46	0.5326
	GO:0070838	divalent metal ion transport	22	0	0.46	0.5326
	GO:0006873	cellular ion homeostasis	22	0	0.46	0.5326
	GO:0072511	divalent inorganic cation transport	22	0	0.46	0.5326
	GO:0006007	glucose catabolic process	24	2	0.5	0.5362
	GO:0046365	monosaccharide catabolic process	24	2	0.5	0.5362
	GO:0019320	hexose catabolic process	24	2	0.5	0.5362
	GO:0010035	response to inorganic substance	114	6	2.39	0.5365
	GO:0000902	cell morphogenesis	60	2	1.26	0.5367
	GO:0034655	nucleobase-containing compound catabolic process	23	0	0.48	0.537
	GO:0051510	regulation of unidimensional cell growth	10	0	0.21	0.5375
	GO:0022604	regulation of cell morphogenesis	10	0	0.21	0.5375
	GO:0021700	developmental maturation	35	0	0.73	0.5381
	GO:0051716	cellular response to stimulus	180	3	3.78	0.5419
	GO:0010154	fruit development	58	3	1.22	0.5425
	GO:0022402	cell cycle process	44	0	0.92	0.545
	GO:0007165	signal transduction	101	1	2.12	0.5459
	GO:0016482	cytoplasmic transport	39	0	0.82	0.5465
	GO:0010016	shoot system morphogenesis	42	0	0.88	0.5476
	GO:0009739	response to gibberellin	11	0	0.23	0.5482
	GO:0016310	phosphorylation	59	0	1.24	0.5497
	GO:0006310	DNA recombination	9	0	0.19	0.5502
	GO:0048583	regulation of response to stimulus	51	1	1.07	0.5514
	GO:0072527	pyrimidine-containing compound metabolic process	10	0	0.21	0.5518
	GO:0033043	regulation of organelle organization	16	0	0.34	0.5518
	GO:0071840	cellular component organization or biogenesis	243	6	5.1	0.5529
	GO:0042744	hydrogen peroxide catabolic process	19	1	0.4	0.5536
	GO:0070301	cellular response to hydrogen peroxide	19	1	0.4	0.5536
	GO:0042537	benzene-containing compound metabolic process	19	0	0.4	0.5582
	GO:0051179	localization	188	3	3.94	0.5591
	GO:0010200	response to chitin	22	0	0.46	0.5596
	GO:0009902	chloroplast relocation	13	1	0.27	0.5609
	GO:0051667	establishment of plastid localization	13	1	0.27	0.5609
	GO:0051656	establishment of organelle localization	13	1	0.27	0.5609
	GO:0051640	organelle localization	13	1	0.27	0.5609
	GO:0051644	plastid localization	13	1	0.27	0.5609
	GO:0006935	chemotaxis	6	0	0.13	0.5644
	GO:0042330	taxis	6	0	0.13	0.5644
	GO:0050918	positive chemotaxis	6	0	0.13	0.5644
	GO:0040011	locomotion	6	0	0.13	0.5644
	GO:0010183	pollen tube guidance	6	0	0.13	0.5644
	GO:0009893	positive regulation of metabolic process	38	1	0.8	0.5669
	GO:0043207	response to external biotic stimulus	100	2	2.1	0.5683
	GO:0009607	response to biotic stimulus	100	2	2.1	0.5683
	GO:0051707	response to other organism	100	2	2.1	0.5683
	GO:0031324	negative regulation of cellular metabolic process	30	0	0.63	0.5707
	GO:0043543	protein acylation	13	1	0.27	0.5712
	GO:0009991	response to extracellular stimulus	29	1	0.61	0.5714
	GO:1901700	response to oxygen-containing compound	161	4	3.38	0.5762
	GO:1900140	regulation of seedling development	9	0	0.19	0.5787
	GO:0010029	regulation of seed germination	9	0	0.19	0.5787
	GO:0005975	carbohydrate metabolic process	124	4	2.6	0.5791
	GO:0044763	single-organism cellular process	349	9	7.32	0.5804
	GO:0009668	plastid membrane organization	24	0	0.5	0.5804
	GO:0010027	thylakoid membrane organization	24	0	0.5	0.5804
	GO:0060560	developmental growth involved in morphogenesis	49	1	1.03	0.5809
	GO:0051052	regulation of DNA metabolic process	6	0	0.13	0.5818
	GO:0007154	cell communication	127	2	2.66	0.5836
	GO:0018130	heterocycle biosynthetic process	121	2	2.54	0.5857
	GO:0042446	hormone biosynthetic process	16	1	0.34	0.5863
	GO:0010228	vegetative to reproductive phase transition of meristem	31	1	0.65	0.5914
	GO:0007030	Golgi organization	18	1	0.38	0.5921
	GO:0032880	regulation of protein localization	6	0	0.13	0.5923
	GO:0010038	response to metal ion	55	3	1.15	0.5932
	GO:0042631	cellular response to water deprivation	7	0	0.15	0.5978
	GO:0071462	cellular response to water stimulus	7	0	0.15	0.5978
	GO:0009966	regulation of signal transduction	18	0	0.38	0.5982
	GO:0010646	regulation of cell communication	18	0	0.38	0.5982
	GO:0023051	regulation of signaling	18	0	0.38	0.5982
	GO:0002376	immune system process	67	0	1.41	0.5986
	GO:0072593	reactive oxygen species metabolic process	41	1	0.86	0.5992
	GO:0000278	mitotic cell cycle	17	0	0.36	0.6
	GO:0048285	organelle fission	17	0	0.36	0.6
	GO:0048316	seed development	53	3	1.11	0.6007
	GO:1902531	regulation of intracellular signal transduction	7	0	0.15	0.6021
	GO:0035196	production of miRNAs involved in gene silencing by miRNA	13	0	0.27	0.6022
	GO:0051607	defense response to virus	13	0	0.27	0.6022
	GO:0006816	calcium ion transport	10	0	0.21	0.6023
	GO:0008104	protein localization	57	1	1.2	0.6086
	GO:0006508	proteolysis	44	3	0.92	0.6092
	GO:0007049	cell cycle	52	1	1.09	0.6095
	GO:0048466	androecium development	14	0	0.29	0.6107
	GO:0048443	stamen development	14	0	0.29	0.6107
	GO:0000160	phosphorelay signal transduction system	15	0	0.31	0.6111
	GO:0007276	gamete generation	11	0	0.23	0.6145
	GO:0001558	regulation of cell growth	11	0	0.23	0.6145
	GO:0043069	negative regulation of programmed cell death	8	0	0.17	0.6156
	GO:0060548	negative regulation of cell death	8	0	0.17	0.6156
	GO:0046283	anthocyanin-containing compound metabolic process	8	0	0.17	0.6156
	GO:0002252	immune effector process	17	0	0.36	0.6182
	GO:0016043	cellular component organization	223	6	4.68	0.6187
	GO:0071229	cellular response to acid chemical	44	1	0.92	0.6191
	GO:0003006	developmental process involved in reproduction	145	5	3.04	0.62
	GO:0071310	cellular response to organic substance	86	1	1.8	0.6224
	GO:0014070	response to organic cyclic compound	51	0	1.07	0.6259
	GO:0044711	single-organism biosynthetic process	190	4	3.99	0.6265
	GO:0009926	auxin polar transport	14	2	0.29	0.6291
	GO:0019438	aromatic compound biosynthetic process	137	2	2.87	0.6292
	GO:0050801	ion homeostasis	27	1	0.57	0.6295
	GO:0009890	negative regulation of biosynthetic process	25	0	0.52	0.6303
	GO:0033554	cellular response to stress	97	3	2.03	0.6311
	GO:0046394	carboxylic acid biosynthetic process	87	3	1.83	0.6314
	GO:0016053	organic acid biosynthetic process	87	3	1.83	0.6314
	GO:0032259	methylation	34	1	0.71	0.6324
	GO:0022900	electron transport chain	19	0	0.4	0.6344
	GO:0007292	female gamete generation	9	0	0.19	0.6358
	GO:0022412	cellular process involved in reproduction in multicellular organism	9	0	0.19	0.6358
	GO:0006417	regulation of translation	8	0	0.17	0.6378
	GO:0040029	regulation of gene expression, epigenetic	32	0	0.67	0.6378
	GO:0010054	trichoblast differentiation	33	0	0.69	0.6382
	GO:0008380	RNA splicing	14	0	0.29	0.6383
	GO:0048609	multicellular organismal reproductive process	27	0	0.57	0.6396
	GO:0009072	aromatic amino acid family metabolic process	16	0	0.34	0.6417
	GO:0031327	negative regulation of cellular biosynthetic process	24	0	0.5	0.6427
	GO:0080134	regulation of response to stress	36	1	0.76	0.6428
	GO:0030029	actin filament-based process	11	1	0.23	0.643
	GO:1901576	organic substance biosynthetic process	274	8	5.75	0.6452
	GO:0080129	proteasome core complex assembly	9	0	0.19	0.6472
	GO:0007033	vacuole organization	7	0	0.15	0.6473
	GO:0048608	reproductive structure development	121	4	2.54	0.6523
	GO:0061458	reproductive system development	121	4	2.54	0.6523
	GO:0065002	intracellular protein transmembrane transport	9	0	0.19	0.6528
	GO:0044743	intracellular protein transmembrane import	9	0	0.19	0.6528
	GO:0071806	protein transmembrane transport	9	0	0.19	0.6528
	GO:0009560	embryo sac egg cell differentiation	7	0	0.15	0.6537
	GO:0010212	response to ionizing radiation	7	0	0.15	0.6548
	GO:0051172	negative regulation of nitrogen compound metabolic process	23	0	0.48	0.6554
	GO:0045814	negative regulation of gene expression, epigenetic	15	0	0.31	0.6555
	GO:0006342	chromatin silencing	15	0	0.31	0.6555
	GO:0071370	cellular response to gibberellin stimulus	8	0	0.17	0.6559
	GO:0010476	gibberellin mediated signaling pathway	8	0	0.17	0.6559
	GO:0009740	gibberellic acid mediated signaling pathway	8	0	0.17	0.6559
	GO:0048638	regulation of developmental growth	23	1	0.48	0.656
	GO:0006281	DNA repair	12	0	0.25	0.6566
	GO:0048509	regulation of meristem development	17	1	0.36	0.6566
	GO:0035266	meristem growth	16	1	0.34	0.6582
	GO:0006955	immune response	63	0	1.32	0.6598
	GO:0045087	innate immune response	63	0	1.32	0.6598
	GO:0010218	response to far red light	19	0	0.4	0.6615
	GO:0010114	response to red light	19	0	0.4	0.6615
	GO:0016144	S-glycoside biosynthetic process	16	2	0.34	0.6639
	GO:0019761	glucosinolate biosynthetic process	16	2	0.34	0.6639
	GO:0019758	glycosinolate biosynthetic process	16	2	0.34	0.6639
	GO:1902589	single-organism organelle organization	64	1	1.34	0.6645
	GO:0071407	cellular response to organic cyclic compound	38	0	0.8	0.6656
	GO:0009751	response to salicylic acid	24	0	0.5	0.6657
	GO:0034654	nucleobase-containing compound biosynthetic process	93	1	1.95	0.6672
	GO:0009743	response to carbohydrate	43	2	0.9	0.6678
	GO:2000113	negative regulation of cellular macromolecule biosynthetic process	22	0	0.46	0.6682
	GO:0010558	negative regulation of macromolecule biosynthetic process	22	0	0.46	0.6682
	GO:0034614	cellular response to reactive oxygen species	22	1	0.46	0.6682
	GO:0009553	embryo sac development	24	0	0.5	0.6693
	GO:0009749	response to glucose	11	1	0.23	0.6713
	GO:1901657	glycosyl compound metabolic process	38	2	0.8	0.6718
	GO:0080147	root hair cell development	20	0	0.42	0.6721
	GO:0009247	glycolipid biosynthetic process	9	0	0.19	0.6727
	GO:0046467	membrane lipid biosynthetic process	9	0	0.19	0.6727
	GO:0006664	glycolipid metabolic process	9	0	0.19	0.6727
	GO:0019374	galactolipid metabolic process	9	0	0.19	0.6727
	GO:0019375	galactolipid biosynthetic process	9	0	0.19	0.6727
	GO:0044699	single-organism process	381	9	7.99	0.6736
	GO:0044724	single-organism carbohydrate catabolic process	41	2	0.86	0.6737
	GO:0009914	hormone transport	16	2	0.34	0.6753
	GO:0060918	auxin transport	16	2	0.34	0.6753
	GO:0040008	regulation of growth	24	1	0.5	0.6763
	GO:0006811	ion transport	88	0	1.85	0.6772
	GO:0006733	oxidoreduction coenzyme metabolic process	26	1	0.55	0.6772
	GO:0051258	protein polymerization	14	0	0.29	0.6779
	GO:0034645	cellular macromolecule biosynthetic process	153	3	3.21	0.6783
	GO:0072329	monocarboxylic acid catabolic process	12	0	0.25	0.6811
	GO:0009062	fatty acid catabolic process	12	0	0.25	0.6811
	GO:0045892	negative regulation of transcription, DNA-templated	21	0	0.44	0.6812
	GO:0051253	negative regulation of RNA metabolic process	21	0	0.44	0.6812
	GO:1902679	negative regulation of RNA biosynthetic process	21	0	0.44	0.6812
	GO:0045934	negative regulation of nucleobase-containing compound metabolic process	21	0	0.44	0.6812
	GO:0044249	cellular biosynthetic process	263	8	5.52	0.6815
	GO:0009793	embryo development ending in seed dormancy	32	0	0.67	0.6816
	GO:0009555	pollen development	24	0	0.5	0.6833
	GO:0010817	regulation of hormone levels	38	3	0.8	0.6836
	GO:0031347	regulation of defense response	34	0	0.71	0.684
	GO:0016072	rRNA metabolic process	31	0	0.65	0.6864
	GO:0006364	rRNA processing	31	0	0.65	0.6864
	GO:1901659	glycosyl compound biosynthetic process	19	2	0.4	0.6864
	GO:0009744	response to sucrose	24	1	0.5	0.6903
	GO:0034285	response to disaccharide	24	1	0.5	0.6903
	GO:0071496	cellular response to external stimulus	26	1	0.55	0.6918
	GO:0031668	cellular response to extracellular stimulus	26	1	0.55	0.6918
	GO:0044270	cellular nitrogen compound catabolic process	31	0	0.65	0.6926
	GO:0019439	aromatic compound catabolic process	31	0	0.65	0.6926
	GO:0046700	heterocycle catabolic process	31	0	0.65	0.6926
	GO:1901361	organic cyclic compound catabolic process	31	0	0.65	0.6926
	GO:0048527	lateral root development	15	0	0.31	0.6929
	GO:0009605	response to external stimulus	136	4	2.85	0.694
	GO:0006066	alcohol metabolic process	17	0	0.36	0.6945
	GO:0009694	jasmonic acid metabolic process	13	0	0.27	0.6947
	GO:0042742	defense response to bacterium	37	1	0.78	0.695
	GO:0007129	synapsis	6	0	0.13	0.6962
	GO:0010332	response to gamma radiation	6	0	0.13	0.6962
	GO:0031537	regulation of anthocyanin metabolic process	6	0	0.13	0.6962
	GO:0070192	chromosome organization involved in meiosis	6	0	0.13	0.6962
	GO:0010207	photosystem II assembly	21	0	0.44	0.6979
	GO:0009695	jasmonic acid biosynthetic process	11	0	0.23	0.6992
	GO:0009888	tissue development	90	2	1.89	0.6993
	GO:0006633	fatty acid biosynthetic process	16	0	0.34	0.6993
	GO:0034622	cellular macromolecular complex assembly	52	0	1.09	0.7011
	GO:0016143	S-glycoside metabolic process	18	2	0.38	0.7015
	GO:0019760	glucosinolate metabolic process	18	2	0.38	0.7015
	GO:0019757	glycosinolate metabolic process	18	2	0.38	0.7015
	GO:0051788	response to misfolded protein	10	0	0.21	0.7028
	GO:0031047	gene silencing by RNA	24	0	0.5	0.7043
	GO:0006833	water transport	17	1	0.36	0.7048
	GO:0042044	fluid transport	17	1	0.36	0.7048
	GO:0044036	cell wall macromolecule metabolic process	17	0	0.36	0.7048
	GO:0048653	anther development	10	0	0.21	0.7054
	GO:0007389	pattern specification process	29	1	0.61	0.7059
	GO:0003002	regionalization	19	0	0.4	0.7077
	GO:0009733	response to auxin	27	0	0.57	0.7078
	GO:0051093	negative regulation of developmental process	15	0	0.31	0.7082
	GO:0040007	growth	75	2	1.57	0.7085
	GO:0031163	metallo-sulfur cluster assembly	8	0	0.17	0.7094
	GO:0016226	iron-sulfur cluster assembly	8	0	0.17	0.7094
	GO:0017038	protein import	15	0	0.31	0.7103
	GO:0098542	defense response to other organism	70	1	1.47	0.7113
	GO:0010017	red or far-red light signaling pathway	6	0	0.13	0.7132
	GO:0071489	cellular response to red or far red light	6	0	0.13	0.7132
	GO:0006643	membrane lipid metabolic process	10	0	0.21	0.7142
	GO:0019953	sexual reproduction	12	0	0.25	0.7175
	GO:0019725	cellular homeostasis	30	1	0.63	0.7187
	GO:0009624	response to nematode	8	0	0.17	0.7192
	GO:0000375	RNA splicing, via transesterification reactions	7	0	0.15	0.7202
	GO:0000377	RNA splicing, via transesterification reactions with bulged adenosine as nucleophile	7	0	0.15	0.7202
	GO:0051171	regulation of nitrogen compound metabolic process	79	1	1.66	0.7267
	GO:0009791	post-embryonic development	144	4	3.02	0.7282
	GO:0009411	response to UV	21	0	0.44	0.7291
	GO:0009862	systemic acquired resistance, salicylic acid mediated signaling pathway	15	0	0.31	0.7296
	GO:0030001	metal ion transport	39	0	0.82	0.7297
	GO:0010118	stomatal movement	9	0	0.19	0.731
	GO:0065008	regulation of biological quality	97	5	2.03	0.7323
	GO:0034599	cellular response to oxidative stress	24	1	0.5	0.7334
	GO:0048869	cellular developmental process	104	2	2.18	0.7347
	GO:0009059	macromolecule biosynthetic process	160	3	3.36	0.735
	GO:0055114	oxidation-reduction process	75	1	1.57	0.7354
	GO:0033036	macromolecule localization	75	1	1.57	0.7354
	GO:0034968	histone lysine methylation	11	0	0.23	0.7359
	GO:0009756	carbohydrate mediated signaling	8	1	0.17	0.7366
	GO:0010182	sugar mediated signaling pathway	8	1	0.17	0.7366
	GO:0051234	establishment of localization	176	3	3.69	0.7376
	GO:0032501	multicellular organismal process	219	6	4.59	0.7388
	GO:0048468	cell development	61	1	1.28	0.7393
	GO:0009292	genetic transfer	6	0	0.13	0.7399
	GO:0009294	DNA mediated transformation	6	0	0.13	0.7399
	GO:0044764	multi-organism cellular process	6	0	0.13	0.7399
	GO:0009073	aromatic amino acid family biosynthetic process	8	0	0.17	0.7404
	GO:0015992	proton transport	21	0	0.44	0.7417
	GO:0006818	hydrogen transport	21	0	0.44	0.7417
	GO:0032446	protein modification by small protein conjugation	14	0	0.29	0.7433
	GO:0009746	response to hexose	19	1	0.4	0.744
	GO:0034284	response to monosaccharide	19	1	0.4	0.744
	GO:0051321	meiotic cell cycle	14	0	0.29	0.744
	GO:0000280	nuclear division	14	0	0.29	0.744
	GO:0006974	cellular response to DNA damage stimulus	17	0	0.36	0.7444
	GO:0048438	floral whorl development	35	1	0.73	0.7446
	GO:0045596	negative regulation of cell differentiation	9	0	0.19	0.7446
	GO:0009058	biosynthetic process	283	8	5.94	0.7451
	GO:0048528	post-embryonic root development	17	0	0.36	0.7457
	GO:0007126	meiotic nuclear division	12	0	0.25	0.7482
	GO:0010311	lateral root formation	6	0	0.13	0.7497
	GO:0048523	negative regulation of cellular process	46	0	0.97	0.7499
	GO:0043900	regulation of multi-organism process	16	0	0.34	0.7531
	GO:0048569	post-embryonic organ development	52	1	1.09	0.7531
	GO:0043480	pigment accumulation in tissues	14	0	0.29	0.7534
	GO:0043481	anthocyanin accumulation in tissues in response to UV light	14	0	0.29	0.7534
	GO:0043473	pigmentation	14	0	0.29	0.7534
	GO:0043476	pigment accumulation	14	0	0.29	0.7534
	GO:0043478	pigment accumulation in response to UV light	14	0	0.29	0.7534
	GO:0043479	pigment accumulation in tissues in response to UV light	14	0	0.29	0.7534
	GO:0044728	DNA methylation or demethylation	10	0	0.21	0.7538
	GO:0006304	DNA modification	10	0	0.21	0.7538
	GO:0006305	DNA alkylation	10	0	0.21	0.7538
	GO:0006306	DNA methylation	10	0	0.21	0.7538
	GO:0044707	single-multicellular organism process	211	6	4.43	0.7566
	GO:0009773	photosynthetic electron transport in photosystem I	12	0	0.25	0.7575
	GO:0044550	secondary metabolite biosynthetic process	22	2	0.46	0.76
	GO:0009637	response to blue light	23	0	0.48	0.7636
	GO:0010075	regulation of meristem growth	14	1	0.29	0.7641
	GO:0048437	floral organ development	37	1	0.78	0.7668
	GO:0048856	anatomical structure development	212	6	4.45	0.768
	GO:0009266	response to temperature stimulus	70	1	1.47	0.7683
	GO:0071446	cellular response to salicylic acid stimulus	21	0	0.44	0.7683
	GO:0009863	salicylic acid mediated signaling pathway	21	0	0.44	0.7683
	GO:0032989	cellular component morphogenesis	63	2	1.32	0.7689
	GO:0033559	unsaturated fatty acid metabolic process	12	0	0.25	0.769
	GO:0006636	unsaturated fatty acid biosynthetic process	12	0	0.25	0.769
	GO:0015977	carbon fixation	6	0	0.13	0.7692
	GO:0019685	photosynthesis, dark reaction	6	0	0.13	0.7692
	GO:0006457	protein folding	11	0	0.23	0.7714
	GO:0016569	covalent chromatin modification	23	0	0.48	0.7714
	GO:0009913	epidermal cell differentiation	44	1	0.92	0.7727
	GO:0030855	epithelial cell differentiation	44	1	0.92	0.7727
	GO:0044767	single-organism developmental process	222	6	4.66	0.773
	GO:0031348	negative regulation of defense response	17	0	0.36	0.7742
	GO:0010053	root epidermal cell differentiation	34	0	0.71	0.775
	GO:0010304	PSII associated light-harvesting complex II catabolic process	7	0	0.15	0.7778
	GO:0043248	proteasome assembly	11	0	0.23	0.78
	GO:0016071	mRNA metabolic process	16	0	0.34	0.7816
	GO:0006826	iron ion transport	6	0	0.13	0.7819
	GO:0006399	tRNA metabolic process	13	0	0.27	0.7828
	GO:0000271	polysaccharide biosynthetic process	46	0	0.97	0.7828
	GO:0042254	ribosome biogenesis	35	0	0.73	0.7833
	GO:0016049	cell growth	60	1	1.26	0.7833
	GO:0006970	response to osmotic stress	71	4	1.49	0.7843
	GO:0010119	regulation of stomatal movement	7	0	0.15	0.7847
	GO:0010155	regulation of proton transport	16	0	0.34	0.7848
	GO:0006996	organelle organization	153	5	3.21	0.7855
	GO:0009611	response to wounding	19	0	0.4	0.7856
	GO:1902582	single-organism intracellular transport	61	0	1.28	0.787
	GO:0009892	negative regulation of metabolic process	45	0	0.94	0.7871
	GO:0009644	response to high light intensity	20	0	0.42	0.7877
	GO:0006470	protein dephosphorylation	27	1	0.57	0.7884
	GO:0007059	chromosome segregation	9	0	0.19	0.7893
	GO:0000003	reproduction	44	0	0.92	0.7906
	GO:0045454	cell redox homeostasis	6	0	0.13	0.7913
	GO:0010431	seed maturation	12	0	0.25	0.7915
	GO:0009767	photosynthetic electron transport chain	13	0	0.27	0.7921
	GO:0043412	macromolecule modification	153	2	3.21	0.7921
	GO:0044703	multi-organism reproductive process	38	1	0.8	0.7933
	GO:0009750	response to fructose	15	0	0.31	0.7935
	GO:0048731	system development	186	5	3.9	0.7936
	GO:1901564	organonitrogen compound metabolic process	134	4	2.81	0.7947
	GO:0032502	developmental process	224	6	4.7	0.7951
	GO:0010256	endomembrane system organization	20	1	0.42	0.7964
	GO:1901701	cellular response to oxygen-containing compound	79	2	1.66	0.7967
	GO:0048645	organ formation	14	0	0.29	0.7975
	GO:0051606	detection of stimulus	16	0	0.34	0.7983
	GO:0006631	fatty acid metabolic process	31	0	0.65	0.7984
	GO:0009753	response to jasmonic acid	37	0	0.78	0.7984
	GO:0019219	regulation of nucleobase-containing compound metabolic process	74	1	1.55	0.7985
	GO:0048573	photoperiodism, flowering	10	0	0.21	0.7999
	GO:0050832	defense response to fungus	23	0	0.48	0.8003
	GO:0006468	protein phosphorylation	41	0	0.86	0.8011
	GO:0051567	histone H3-K9 methylation	8	0	0.17	0.8013
	GO:0016052	carbohydrate catabolic process	50	2	1.05	0.8028
	GO:0009887	organ morphogenesis	36	0	0.76	0.8043
	GO:0006732	coenzyme metabolic process	36	1	0.76	0.8056
	GO:0000041	transition metal ion transport	16	0	0.34	0.8059
	GO:0009628	response to abiotic stimulus	196	6	4.11	0.8068
	GO:0008652	cellular amino acid biosynthetic process	64	3	1.34	0.8082
	GO:0006694	steroid biosynthetic process	10	0	0.21	0.8086
	GO:0008202	steroid metabolic process	10	0	0.21	0.8086
	GO:0007275	multicellular organismal development	207	5	4.34	0.8173
	GO:0042445	hormone metabolic process	17	1	0.36	0.8182
	GO:0051726	regulation of cell cycle	8	0	0.17	0.8188
	GO:0009561	megagametogenesis	16	0	0.34	0.8196
	GO:0042793	transcription from plastid promoter	8	0	0.17	0.8197
	GO:0006810	transport	170	3	3.57	0.82
	GO:0034470	ncRNA processing	37	0	0.78	0.824
	GO:0044283	small molecule biosynthetic process	101	3	2.12	0.8253
	GO:1901607	alpha-amino acid biosynthetic process	54	3	1.13	0.8268
	GO:0032870	cellular response to hormone stimulus	57	1	1.2	0.8268
	GO:0071495	cellular response to endogenous stimulus	57	1	1.2	0.8268
	GO:0009617	response to bacterium	47	1	0.99	0.8278
	GO:0009755	hormone-mediated signaling pathway	53	1	1.11	0.8281
	GO:1901566	organonitrogen compound biosynthetic process	92	3	1.93	0.8306
	GO:0009630	gravitropism	14	0	0.29	0.8312
	GO:0010383	cell wall polysaccharide metabolic process	14	0	0.29	0.8318
	GO:0009651	response to salt stress	62	3	1.3	0.8328
	GO:0044260	cellular macromolecule metabolic process	277	6	5.81	0.833
	GO:0009698	phenylpropanoid metabolic process	10	0	0.21	0.8339
	GO:0044765	single-organism transport	156	3	3.27	0.8342
	GO:0010101	post-embryonic root morphogenesis	10	0	0.21	0.8347
	GO:0010102	lateral root morphogenesis	10	0	0.21	0.8347
	GO:0015031	protein transport	49	0	1.03	0.8352
	GO:0045184	establishment of protein localization	49	0	1.03	0.8352
	GO:0034613	cellular protein localization	49	1	1.03	0.8352
	GO:0071395	cellular response to jasmonic acid stimulus	19	0	0.4	0.8355
	GO:0009867	jasmonic acid mediated signaling pathway	19	0	0.4	0.8355
	GO:0009814	defense response, incompatible interaction	36	0	0.76	0.8369
	GO:0019216	regulation of lipid metabolic process	8	0	0.17	0.8407
	GO:0048585	negative regulation of response to stimulus	21	0	0.44	0.8411
	GO:0010026	trichome differentiation	15	0	0.31	0.8412
	GO:0010468	regulation of gene expression	94	1	1.97	0.8414
	GO:0009735	response to cytokinin	12	0	0.25	0.8444
	GO:0016567	protein ubiquitination	13	0	0.27	0.845
	GO:0046165	alcohol biosynthetic process	14	0	0.29	0.8451
	GO:0051246	regulation of protein metabolic process	39	0	0.82	0.8451
	GO:0051186	cofactor metabolic process	51	1	1.07	0.8452
	GO:0015672	monovalent inorganic cation transport	26	0	0.55	0.847
	GO:0006351	transcription, DNA-templated	80	1	1.68	0.8471
	GO:0032774	RNA biosynthetic process	80	1	1.68	0.8471
	GO:0071365	cellular response to auxin stimulus	8	0	0.17	0.8473
	GO:0071482	cellular response to light stimulus	8	0	0.17	0.8481
	GO:0071478	cellular response to radiation	8	0	0.17	0.8481
	GO:0015979	photosynthesis	52	1	1.09	0.8482
	GO:0009734	auxin-activated signaling pathway	6	0	0.13	0.8504
	GO:0010090	trichome morphogenesis	14	0	0.29	0.8513
	GO:0016311	dephosphorylation	30	1	0.63	0.8542
	GO:0009719	response to endogenous stimulus	110	1	2.31	0.8569
	GO:0009629	response to gravity	15	0	0.31	0.8572
	GO:0009606	tropism	15	0	0.31	0.8572
	GO:0006091	generation of precursor metabolites and energy	65	1	1.36	0.8573
	GO:0043269	regulation of ion transport	20	0	0.42	0.8582
	GO:0018193	peptidyl-amino acid modification	7	0	0.15	0.8593
	GO:0010605	negative regulation of macromolecule metabolic process	39	0	0.82	0.8598
	GO:0008544	epidermis development	56	1	1.17	0.86
	GO:0060429	epithelium development	56	1	1.17	0.86
	GO:0043588	skin development	56	1	1.17	0.86
	GO:0042325	regulation of phosphorylation	6	0	0.13	0.8614
	GO:0001932	regulation of protein phosphorylation	6	0	0.13	0.8614
	GO:0051252	regulation of RNA metabolic process	69	1	1.45	0.8659
	GO:2001141	regulation of RNA biosynthetic process	69	1	1.45	0.8659
	GO:0006355	regulation of transcription, DNA-templated	69	1	1.45	0.8659
	GO:0008361	regulation of cell size	10	1	0.21	0.8664
	GO:0043038	amino acid activation	6	0	0.13	0.8668
	GO:0043039	tRNA aminoacylation	6	0	0.13	0.8668
	GO:0006418	tRNA aminoacylation for protein translation	6	0	0.13	0.8668
	GO:0009813	flavonoid biosynthetic process	11	0	0.23	0.8678
	GO:0006261	DNA-dependent DNA replication	8	0	0.17	0.8678
	GO:0023014	signal transduction by phosphorylation	18	0	0.38	0.868
	GO:1901605	alpha-amino acid metabolic process	64	3	1.34	0.8689
	GO:0016570	histone modification	18	0	0.38	0.8695
	GO:0045088	regulation of innate immune response	25	0	0.52	0.8732
	GO:0002682	regulation of immune system process	25	0	0.52	0.8732
	GO:0050776	regulation of immune response	25	0	0.52	0.8732
	GO:0046496	nicotinamide nucleotide metabolic process	17	1	0.36	0.8739
	GO:0006740	NADPH regeneration	17	1	0.36	0.8739
	GO:0006739	NADP metabolic process	17	1	0.36	0.8739
	GO:0006098	pentose-phosphate shunt	17	1	0.36	0.8739
	GO:0019362	pyridine nucleotide metabolic process	17	1	0.36	0.8739
	GO:0006096	glycolytic process	18	1	0.38	0.8741
	GO:0034050	host programmed cell death induced by symbiont	22	0	0.46	0.8752
	GO:0009626	plant-type hypersensitive response	22	0	0.46	0.8752
	GO:0044272	sulfur compound biosynthetic process	66	3	1.38	0.876
	GO:0070887	cellular response to chemical stimulus	113	2	2.37	0.8776
	GO:0009725	response to hormone	101	1	2.12	0.8779
	GO:0009853	photorespiration	15	1	0.31	0.8793
	GO:0051128	regulation of cellular component organization	28	0	0.59	0.8804
	GO:0070727	cellular macromolecule localization	52	1	1.09	0.8816
	GO:0009414	response to water deprivation	46	2	0.97	0.8823
	GO:0009415	response to water	46	2	0.97	0.8823
	GO:0043623	cellular protein complex assembly	48	0	1.01	0.8829
	GO:0010629	negative regulation of gene expression	37	0	0.78	0.8831
	GO:0065007	biological regulation	274	8	5.75	0.8842
	GO:0042546	cell wall biogenesis	22	0	0.46	0.8852
	GO:0060255	regulation of macromolecule metabolic process	117	1	2.45	0.8857
	GO:0006397	mRNA processing	9	0	0.19	0.8909
	GO:0042221	response to chemical	215	6	4.51	0.8916
	GO:0006725	cellular aromatic compound metabolic process	235	4	4.93	0.8918
	GO:0072594	establishment of protein localization to organelle	26	0	0.55	0.8919
	GO:0033365	protein localization to organelle	26	0	0.55	0.8919
	GO:0006534	cysteine metabolic process	42	2	0.88	0.8943
	GO:0019344	cysteine biosynthetic process	42	2	0.88	0.8943
	GO:0009642	response to light intensity	25	0	0.52	0.8963
	GO:0006790	sulfur compound metabolic process	73	3	1.53	0.8976
	GO:1903046	meiotic cell cycle process	10	0	0.21	0.898
	GO:0006807	nitrogen compound metabolic process	250	6	5.24	0.898
	GO:0000165	MAPK cascade	17	0	0.36	0.899
	GO:0043094	cellular metabolic compound salvage	18	1	0.38	0.899
	GO:0009812	flavonoid metabolic process	16	0	0.34	0.8992
	GO:0022414	reproductive process	148	5	3.1	0.8994
	GO:0035303	regulation of dephosphorylation	23	0	0.48	0.9002
	GO:0035304	regulation of protein dephosphorylation	23	0	0.48	0.9002
	GO:0061024	membrane organization	44	0	0.92	0.9008
	GO:0044802	single-organism membrane organization	44	0	0.92	0.9008
	GO:0034641	cellular nitrogen compound metabolic process	224	4	4.7	0.9029
	GO:0036211	protein modification process	130	2	2.73	0.9038
	GO:0006464	cellular protein modification process	130	2	2.73	0.9038
	GO:0006396	RNA processing	69	0	1.45	0.9043
	GO:0009070	serine family amino acid biosynthetic process	43	2	0.9	0.9044
	GO:0050794	regulation of cellular process	201	3	4.22	0.9057
	GO:0072524	pyridine-containing compound metabolic process	19	1	0.4	0.9078
	GO:0006520	cellular amino acid metabolic process	77	3	1.62	0.9082
	GO:1901360	organic cyclic compound metabolic process	239	4	5.01	0.9095
	GO:0006886	intracellular protein transport	47	0	0.99	0.913
	GO:0043414	macromolecule methylation	29	0	0.61	0.9133
	GO:0009653	anatomical structure morphogenesis	124	3	2.6	0.9138
	GO:0010310	regulation of hydrogen peroxide metabolic process	12	0	0.25	0.9149
	GO:0043648	dicarboxylic acid metabolic process	6	0	0.13	0.9179
	GO:0009627	systemic acquired resistance	29	0	0.61	0.9181
	GO:0043170	macromolecule metabolic process	292	6	6.13	0.922
	GO:0031323	regulation of cellular metabolic process	116	1	2.43	0.923
	GO:0070589	cellular component macromolecule biosynthetic process	7	0	0.15	0.9258
	GO:0045492	xylan biosynthetic process	7	0	0.15	0.9258
	GO:0010413	glucuronoxylan metabolic process	7	0	0.15	0.9258
	GO:0044038	cell wall macromolecule biosynthetic process	7	0	0.15	0.9258
	GO:0070592	cell wall polysaccharide biosynthetic process	7	0	0.15	0.9258
	GO:2000377	regulation of reactive oxygen species metabolic process	13	0	0.27	0.9258
	GO:0051276	chromosome organization	45	0	0.94	0.926
	GO:0022611	dormancy process	10	0	0.21	0.927
	GO:0010162	seed dormancy process	10	0	0.21	0.927
	GO:0043933	macromolecular complex subunit organization	62	0	1.3	0.9291
	GO:0000097	sulfur amino acid biosynthetic process	47	2	0.99	0.9299
	GO:2000112	regulation of cellular macromolecule biosynthetic process	76	1	1.59	0.9303
	GO:0010556	regulation of macromolecule biosynthetic process	76	1	1.59	0.9303
	GO:0032535	regulation of cellular component size	16	1	0.34	0.9316
	GO:0090066	regulation of anatomical structure size	16	1	0.34	0.9316
	GO:0010638	positive regulation of organelle organization	10	0	0.21	0.9318
	GO:0051130	positive regulation of cellular component organization	10	0	0.21	0.9318
	GO:0010374	stomatal complex development	17	0	0.36	0.9329
	GO:0090558	plant epidermis development	17	0	0.36	0.9329
	GO:0007127	meiosis I	9	0	0.19	0.9331
	GO:1902580	single-organism cellular localization	24	0	0.5	0.9338
	GO:1902578	single-organism localization	24	0	0.5	0.9338
	GO:0048444	floral organ morphogenesis	6	0	0.13	0.9345
	GO:0048563	post-embryonic organ morphogenesis	6	0	0.13	0.9345
	GO:0009069	serine family amino acid metabolic process	49	2	1.03	0.9358
	GO:0000096	sulfur amino acid metabolic process	53	2	1.11	0.9371
	GO:0071822	protein complex subunit organization	60	0	1.26	0.9379
	GO:0006139	nucleobase-containing compound metabolic process	195	3	4.09	0.9397
	GO:0008213	protein alkylation	14	0	0.29	0.9428
	GO:0016571	histone methylation	14	0	0.29	0.9428
	GO:0006479	protein methylation	14	0	0.29	0.9428
	GO:0046483	heterocycle metabolic process	221	4	4.64	0.944
	GO:0033044	regulation of chromosome organization	7	0	0.15	0.9446
	GO:0010103	stomatal complex morphogenesis	14	0	0.29	0.9448
	GO:0050789	regulation of biological process	246	6	5.16	0.9453
	GO:0009886	post-embryonic morphogenesis	33	0	0.69	0.9456
	GO:0045036	protein targeting to chloroplast	8	0	0.17	0.9456
	GO:0072596	establishment of protein localization to chloroplast	8	0	0.17	0.9456
	GO:0072598	protein localization to chloroplast	8	0	0.17	0.9456
	GO:0034660	ncRNA metabolic process	47	0	0.99	0.9456
	GO:0065003	macromolecular complex assembly	58	0	1.22	0.9462
	GO:0051174	regulation of phosphorus metabolic process	31	0	0.65	0.9488
	GO:0019220	regulation of phosphate metabolic process	31	0	0.65	0.9488
	GO:0006605	protein targeting	43	0	0.9	0.9501
	GO:0009409	response to cold	45	0	0.94	0.9509
	GO:0012501	programmed cell death	31	0	0.65	0.9517
	GO:0009736	cytokinin-activated signaling pathway	7	0	0.15	0.9518
	GO:0006461	protein complex assembly	56	0	1.17	0.9543
	GO:0022607	cellular component assembly	71	0	1.49	0.9562
	GO:0080090	regulation of primary metabolic process	108	1	2.27	0.9572
	GO:0071368	cellular response to cytokinin stimulus	8	0	0.17	0.958
	GO:0006612	protein targeting to membrane	18	0	0.38	0.9589
	GO:0006260	DNA replication	17	0	0.36	0.9589
	GO:0006812	cation transport	66	0	1.38	0.9593
	GO:1901617	organic hydroxy compound biosynthetic process	36	0	0.76	0.9595
	GO:0080135	regulation of cellular response to stress	20	0	0.42	0.9616
	GO:0010050	vegetative phase change	6	0	0.13	0.9626
	GO:0032268	regulation of cellular protein metabolic process	38	0	0.8	0.9627
	GO:0046785	microtubule polymerization	7	0	0.15	0.9633
	GO:0031109	microtubule polymerization or depolymerization	7	0	0.15	0.9633
	GO:0007020	microtubule nucleation	7	0	0.15	0.9633
	GO:0010467	gene expression	158	1	3.31	0.9634
	GO:0031326	regulation of cellular biosynthetic process	81	1	1.7	0.9662
	GO:0008219	cell death	34	0	0.71	0.9664
	GO:0016265	death	34	0	0.71	0.9664
	GO:0072657	protein localization to membrane	19	0	0.4	0.9664
	GO:0010363	regulation of plant-type hypersensitive response	19	0	0.4	0.9664
	GO:0090150	establishment of protein localization to membrane	19	0	0.4	0.9664
	GO:0019684	photosynthesis, light reaction	42	0	0.88	0.9676
	GO:0050896	response to stimulus	309	7	6.48	0.9697
	GO:0019222	regulation of metabolic process	150	1	3.15	0.9737
	GO:1901615	organic hydroxy compound metabolic process	40	0	0.84	0.9737
	GO:0006325	chromatin organization	31	0	0.65	0.9742
	GO:0070271	protein complex biogenesis	57	0	1.2	0.9755
	GO:0016070	RNA metabolic process	148	1	3.1	0.9781
	GO:0010033	response to organic substance	157	2	3.29	0.9789
	GO:0010583	response to cyclopentenone	8	0	0.17	0.9793
	GO:0009620	response to fungus	33	0	0.69	0.9811
	GO:0044085	cellular component biogenesis	104	1	2.18	0.9832
	GO:0043067	regulation of programmed cell death	25	0	0.52	0.9853
	GO:0010941	regulation of cell death	25	0	0.52	0.9853
	GO:0048519	negative regulation of biological process	77	0	1.62	0.9881
	GO:0090304	nucleic acid metabolic process	165	1	3.46	0.9884
	GO:0009889	regulation of biosynthetic process	86	1	1.8	0.9888
	GO:0031399	regulation of protein modification process	31	0	0.65	0.989
	GO:0048646	anatomical structure formation involved in morphogenesis	26	0	0.55	0.9892
	GO:0071214	cellular response to abiotic stimulus	18	0	0.38	0.991
	GO:0016568	chromatin modification	25	0	0.52	0.9928
	GO:0080167	response to karrikin	10	0	0.21	0.9946
	GO:0009269	response to desiccation	6	0	0.13	0.9952
	GO:0006259	DNA metabolic process	41	0	0.86	0.9956
	GO:0070647	protein modification by small protein conjugation or removal	27	1	0.57	0.997
	GO:0016128	phytosteroid metabolic process	8	0	0.17	0.9978
	GO:0016129	phytosteroid biosynthetic process	8	0	0.17	0.9978
	GO:0016131	brassinosteroid metabolic process	8	0	0.17	0.9978
	GO:0016132	brassinosteroid biosynthetic process	8	0	0.17	0.9978
	GO:0010927	cellular component assembly involved in morphogenesis	6	0	0.13	0.9983
	GO:0042752	regulation of circadian rhythm	6	0	0.13	0.9989
	GO:0044786	cell cycle DNA replication	6	0	0.13	0.9989
	GO:0042023	DNA endoreduplication	6	0	0.13	0.9989
	GO:0009741	response to brassinosteroid	6	0	0.13	0.9997
	GO:0045491	xylan metabolic process	12	0	0.25	0.9999
	GO:0010410	hemicellulose metabolic process	12	0	0.25	0.9999
	GO:0008150	biological_process	429	9	9	1
	GO:0009765	photosynthesis, light harvesting	10	0	0.21	1
cellular component	GO:0005622	intracellular	437	12	12.22	0.04
	GO:0044424	intracellular part	436	12	12.19	0.059
	GO:0098588	bounding membrane of organelle	40	0	1.12	0.064
	GO:0005886	plasma membrane	146	4	4.08	0.067
	GO:0005773	vacuole	45	2	1.26	0.078
	GO:0005635	nuclear envelope	8	0	0.22	0.085
	GO:0043231	intracellular membrane-bounded organelle	416	11	11.63	0.098
	GO:0044425	membrane part	88	1	2.46	0.102
	GO:0043229	intracellular organelle	418	11	11.69	0.106
	GO:0031090	organelle membrane	60	0	1.68	0.107
	GO:0044391	ribosomal subunit	6	0	0.17	0.11
	GO:0005774	vacuolar membrane	25	0	0.7	0.111
	GO:0044437	vacuolar part	25	0	0.7	0.111
	GO:0031224	intrinsic component of membrane	64	1	1.79	0.114
	GO:0071944	cell periphery	181	6	5.06	0.132
	GO:0043227	membrane-bounded organelle	417	11	11.66	0.145
	GO:0005576	extracellular region	67	5	1.87	0.148
	GO:0043226	organelle	419	11	11.71	0.165
	GO:0016021	integral component of membrane	56	1	1.57	0.166
	GO:0031982	vesicle	19	0	0.53	0.171
	GO:0031988	membrane-bounded vesicle	19	0	0.53	0.171
	GO:0031410	cytoplasmic vesicle	19	0	0.53	0.171
	GO:0016023	cytoplasmic membrane-bounded vesicle	19	0	0.53	0.171
	GO:0022626	cytosolic ribosome	12	1	0.34	0.173
	GO:0044445	cytosolic part	12	1	0.34	0.173
	GO:0005730	nucleolus	18	2	0.5	0.188
	GO:0005840	ribosome	15	1	0.42	0.206
	GO:0055044	symplast	70	2	1.96	0.258
	GO:0009506	plasmodesma	70	2	1.96	0.258
	GO:0030529	ribonucleoprotein complex	23	1	0.64	0.268
	GO:0044428	nuclear part	38	2	1.06	0.277
	GO:0005911	cell-cell junction	71	2	1.98	0.288
	GO:0030054	cell junction	71	2	1.98	0.288
	GO:0031975	envelope	79	3	2.21	0.299
	GO:0031967	organelle envelope	79	3	2.21	0.299
	GO:0048046	apoplast	42	2	1.17	0.308
	GO:0005634	nucleus	209	5	5.84	0.342
	GO:0005618	cell wall	46	2	1.29	0.343
	GO:0030312	external encapsulating structure	46	2	1.29	0.343
	GO:0005737	cytoplasm	369	10	10.32	0.347
	GO:1902494	catalytic complex	26	2	0.73	0.376
	GO:0005739	mitochondrion	89	3	2.49	0.385
	GO:0009505	plant-type cell wall	19	1	0.53	0.395
	GO:0009526	plastid envelope	69	2	1.93	0.411
	GO:0005623	cell	462	12	12.92	0.446
	GO:0044464	cell part	462	12	12.92	0.446
	GO:0031981	nuclear lumen	28	2	0.78	0.474
	GO:0098589	membrane region	7	0	0.2	0.5
	GO:0031225	anchored component of membrane	8	0	0.22	0.501
	GO:0009706	chloroplast inner membrane	8	0	0.22	0.525
	GO:0009528	plastid inner membrane	8	0	0.22	0.525
	GO:0042995	cell projection	6	0	0.17	0.525
	GO:0009705	plant-type vacuole membrane	6	0	0.17	0.532
	GO:0016604	nuclear body	6	0	0.17	0.532
	GO:0005829	cytosol	121	5	3.38	0.534
	GO:0012505	endomembrane system	70	1	1.96	0.587
	GO:0046658	anchored component of plasma membrane	7	0	0.2	0.604
	GO:0031226	intrinsic component of plasma membrane	7	0	0.2	0.604
	GO:0009941	chloroplast envelope	65	2	1.82	0.646
	GO:0009579	thylakoid	56	1	1.57	0.648
	GO:0019866	organelle inner membrane	13	0	0.36	0.651
	GO:0043234	protein complex	77	2	2.15	0.667
	GO:0016020	membrane	238	6	6.65	0.669
	GO:0044459	plasma membrane part	14	0	0.39	0.674
	GO:0044434	chloroplast part	122	2	3.41	0.681
	GO:0070013	intracellular organelle lumen	37	2	1.03	0.686
	GO:0043233	organelle lumen	37	2	1.03	0.686
	GO:0044429	mitochondrial part	11	1	0.31	0.686
	GO:0005856	cytoskeleton	8	0	0.22	0.691
	GO:0044430	cytoskeletal part	8	0	0.22	0.691
	GO:0031984	organelle subcompartment	50	1	1.4	0.699
	GO:0031976	plastid thylakoid	50	1	1.4	0.699
	GO:0009534	chloroplast thylakoid	50	1	1.4	0.699
	GO:0044444	cytoplasmic part	343	8	9.59	0.702
	GO:0031974	membrane-enclosed lumen	38	2	1.06	0.706
	GO:0009535	chloroplast thylakoid membrane	42	0	1.17	0.707
	GO:0055035	plastid thylakoid membrane	42	0	1.17	0.707
	GO:0042651	thylakoid membrane	42	0	1.17	0.707
	GO:0034357	photosynthetic membrane	42	0	1.17	0.707
	GO:0043228	non-membrane-bounded organelle	49	3	1.37	0.71
	GO:0043232	intracellular non-membrane-bounded organelle	49	3	1.37	0.71
	GO:0005794	Golgi apparatus	49	1	1.37	0.711
	GO:0015630	microtubule cytoskeleton	7	0	0.2	0.725
	GO:0005694	chromosome	11	0	0.31	0.738
	GO:0005740	mitochondrial envelope	6	1	0.17	0.738
	GO:0005802	trans-Golgi network	12	0	0.34	0.739
	GO:0044435	plastid part	126	2	3.52	0.757
	GO:0005777	peroxisome	18	0	0.5	0.758
	GO:0042579	microbody	18	0	0.5	0.758
	GO:0044436	thylakoid part	45	0	1.26	0.778
	GO:0000325	plant-type vacuole	7	0	0.2	0.779
	GO:0000151	ubiquitin ligase complex	8	0	0.22	0.781
	GO:0042170	plastid membrane	13	0	0.36	0.786
	GO:0031969	chloroplast membrane	13	0	0.36	0.786
	GO:0032991	macromolecular complex	96	2	2.68	0.797
	GO:0010319	stromule	6	0	0.17	0.797
	GO:0044427	chromosomal part	8	0	0.22	0.803
	GO:0044422	organelle part	218	4	6.09	0.813
	GO:0044446	intracellular organelle part	218	4	6.09	0.813
	GO:0044431	Golgi apparatus part	15	0	0.42	0.83
	GO:0000785	chromatin	6	0	0.17	0.849
	GO:0005768	endosome	17	0	0.48	0.874
	GO:1990234	transferase complex	15	0	0.42	0.894
	GO:0005759	mitochondrial matrix	7	0	0.2	0.914
	GO:0009570	chloroplast stroma	76	2	2.12	0.926
	GO:0009532	plastid stroma	78	2	2.18	0.935
	GO:0009507	chloroplast	213	5	5.95	0.945
	GO:0010287	plastoglobule	14	0	0.39	0.948
	GO:0009536	plastid	225	5	6.29	0.961
	GO:0009521	photosystem	18	0	0.5	0.967
	GO:0030076	light-harvesting complex	8	0	0.22	0.97
	GO:0009522	photosystem I	8	0	0.22	0.97
	GO:0005654	nucleoplasm	12	0	0.34	0.97
	GO:0009523	photosystem II	13	0	0.36	0.976
	GO:0044451	nucleoplasm part	10	0	0.28	0.993
	GO:0005783	endoplasmic reticulum	25	0	0.7	0.998
	GO:0031977	thylakoid lumen	12	0	0.34	1
	GO:0009543	chloroplast thylakoid lumen	8	0	0.22	1
	GO:0031978	plastid thylakoid lumen	8	0	0.22	1
	GO:0005575	cellular_component	465	13	13	1
molecular function	GO:0003723	RNA binding	29	0	0.74	0.037
	GO:0005215	transporter activity	40	0	1.02	0.04
	GO:0008047	enzyme activator activity	6	0	0.15	0.05
	GO:0008135	translation factor activity, nucleic acid binding	7	0	0.18	0.058
	GO:0030234	enzyme regulator activity	9	0	0.23	0.066
	GO:0043531	ADP binding	6	0	0.15	0.074
	GO:0003735	structural constituent of ribosome	7	0	0.18	0.08
	GO:0008324	cation transmembrane transporter activity	17	0	0.43	0.106
	GO:0008509	anion transmembrane transporter activity	13	0	0.33	0.112
	GO:0015078	hydrogen ion transmembrane transporter activity	7	0	0.18	0.131
	GO:0015075	ion transmembrane transporter activity	28	0	0.71	0.154
	GO:0022892	substrate-specific transporter activity	33	0	0.84	0.159
	GO:0008168	methyltransferase activity	12	1	0.31	0.175
	GO:0016741	transferase activity, transferring one-carbon groups	12	1	0.31	0.175
	GO:0003676	nucleic acid binding	79	1	2.02	0.176
	GO:0016820	hydrolase activity, acting on acid anhydrides, catalyzing transmembrane movement of substances	6	0	0.15	0.201
	GO:0042626	ATPase activity, coupled to transmembrane movement of substances	6	0	0.15	0.201
	GO:0043492	ATPase activity, coupled to movement of substances	6	0	0.15	0.201
	GO:0036094	small molecule binding	132	2	3.37	0.207
	GO:0004553	hydrolase activity, hydrolyzing O-glycosyl compounds	12	0	0.31	0.211
	GO:0022890	inorganic cation transmembrane transporter activity	12	0	0.31	0.222
	GO:0022804	active transmembrane transporter activity	23	0	0.59	0.231
	GO:0015077	monovalent inorganic cation transmembrane transporter activity	10	0	0.26	0.241
	GO:0043565	sequence-specific DNA binding	12	1	0.31	0.248
	GO:0043566	structure-specific DNA binding	7	0	0.18	0.257
	GO:0035639	purine ribonucleoside triphosphate binding	80	0	2.04	0.258
	GO:0032549	ribonucleoside binding	84	0	2.14	0.278
	GO:0001882	nucleoside binding	84	0	2.14	0.278
	GO:0017076	purine nucleotide binding	84	0	2.14	0.278
	GO:0097367	carbohydrate derivative binding	84	0	2.14	0.278
	GO:0043168	anion binding	109	1	2.78	0.281
	GO:0000166	nucleotide binding	128	1	3.27	0.282
	GO:1901265	nucleoside phosphate binding	128	1	3.27	0.282
	GO:0009055	electron carrier activity	10	0	0.26	0.295
	GO:0004721	phosphoprotein phosphatase activity	8	2	0.2	0.296
	GO:0022891	substrate-specific transmembrane transporter activity	31	0	0.79	0.297
	GO:0005524	ATP binding	73	0	1.86	0.299
	GO:0022857	transmembrane transporter activity	33	0	0.84	0.3
	GO:0032550	purine ribonucleoside binding	83	0	2.12	0.301
	GO:0032553	ribonucleotide binding	83	0	2.12	0.301
	GO:0032555	purine ribonucleotide binding	83	0	2.12	0.301
	GO:0001883	purine nucleoside binding	83	0	2.12	0.301
	GO:0015405	P-P-bond-hydrolysis-driven transmembrane transporter activity	9	0	0.23	0.318
	GO:0015399	primary active transmembrane transporter activity	9	0	0.23	0.318
	GO:0004674	protein serine/threonine kinase activity	23	0	0.59	0.323
	GO:0030554	adenyl nucleotide binding	77	0	1.96	0.328
	GO:0004672	protein kinase activity	34	0	0.87	0.334
	GO:0008514	organic anion transmembrane transporter activity	8	0	0.2	0.353
	GO:0032561	guanyl ribonucleotide binding	8	0	0.2	0.353
	GO:0019001	guanyl nucleotide binding	8	0	0.2	0.353
	GO:0005525	GTP binding	8	0	0.2	0.353
	GO:0032559	adenyl ribonucleotide binding	76	0	1.94	0.354
	GO:0005198	structural molecule activity	10	0	0.26	0.367
	GO:0016787	hydrolase activity	103	3	2.63	0.369
	GO:0000287	magnesium ion binding	6	0	0.15	0.397
	GO:0016798	hydrolase activity, acting on glycosyl bonds	17	0	0.43	0.399
	GO:0008270	zinc ion binding	33	3	0.84	0.4
	GO:0005506	iron ion binding	11	0	0.28	0.406
	GO:0016817	hydrolase activity, acting on acid anhydrides	35	0	0.89	0.41
	GO:0016818	hydrolase activity, acting on acid anhydrides, in phosphorus-containing anhydrides	35	0	0.89	0.41
	GO:0016462	pyrophosphatase activity	35	0	0.89	0.41
	GO:0043167	ion binding	185	6	4.72	0.415
	GO:0042623	ATPase activity, coupled	21	0	0.54	0.435
	GO:0017111	nucleoside-triphosphatase activity	34	0	0.87	0.436
	GO:0046914	transition metal ion binding	61	4	1.56	0.459
	GO:0003924	GTPase activity	6	0	0.15	0.46
	GO:1901505	carbohydrate derivative transporter activity	6	0	0.15	0.46
	GO:1901677	phosphate transmembrane transporter activity	6	0	0.15	0.46
	GO:1901363	heterocyclic compound binding	203	3	5.18	0.475
	GO:0097159	organic cyclic compound binding	203	3	5.18	0.475
	GO:0042578	phosphoric ester hydrolase activity	15	2	0.38	0.485
	GO:0016791	phosphatase activity	15	2	0.38	0.485
	GO:0016835	carbon-oxygen lyase activity	9	0	0.23	0.487
	GO:0005515	protein binding	144	3	3.67	0.491
	GO:0016747	transferase activity, transferring acyl groups other than amino-acyl groups	7	0	0.18	0.512
	GO:0016887	ATPase activity	24	0	0.61	0.53
	GO:0008092	cytoskeletal protein binding	9	1	0.23	0.536
	GO:0015291	secondary active transmembrane transporter activity	13	0	0.33	0.547
	GO:0019900	kinase binding	9	0	0.23	0.555
	GO:0016746	transferase activity, transferring acyl groups	9	1	0.23	0.559
	GO:0016874	ligase activity	15	0	0.38	0.567
	GO:0008757	S-adenosylmethionine-dependent methyltransferase activity	10	0	0.26	0.569
	GO:0016788	hydrolase activity, acting on ester bonds	36	3	0.92	0.572
	GO:0004518	nuclease activity	7	0	0.18	0.577
	GO:0008170	N-methyltransferase activity	7	0	0.18	0.585
	GO:0008194	UDP-glycosyltransferase activity	6	0	0.15	0.587
	GO:0035251	UDP-glucosyltransferase activity	6	0	0.15	0.587
	GO:0042802	identical protein binding	21	1	0.54	0.596
	GO:0003824	catalytic activity	247	8	6.3	0.63
	GO:0046873	metal ion transmembrane transporter activity	7	0	0.18	0.635
	GO:0004713	protein tyrosine kinase activity	10	0	0.26	0.642
	GO:0050660	flavin adenine dinucleotide binding	11	0	0.28	0.647
	GO:0032403	protein complex binding	8	1	0.2	0.656
	GO:0016836	hydro-lyase activity	7	0	0.18	0.676
	GO:0016757	transferase activity, transferring glycosyl groups	11	0	0.28	0.692
	GO:0019899	enzyme binding	13	0	0.33	0.72
	GO:0003700	sequence-specific DNA binding transcription factor activity	29	1	0.74	0.729
	GO:0005507	copper ion binding	18	1	0.46	0.742
	GO:0016830	carbon-carbon lyase activity	6	0	0.15	0.747
	GO:0070011	peptidase activity, acting on L-amino acid peptides	21	1	0.54	0.753
	GO:0016903	oxidoreductase activity, acting on the aldehyde or oxo group of donors	7	1	0.18	0.763
	GO:0016620	oxidoreductase activity, acting on the aldehyde or oxo group of donors, NAD or NADP as acceptor	7	1	0.18	0.763
	GO:0050661	NADP binding	7	1	0.18	0.763
	GO:0046527	glucosyltransferase activity	7	0	0.18	0.763
	GO:0052689	carboxylic ester hydrolase activity	9	0	0.23	0.766
	GO:0016758	transferase activity, transferring hexosyl groups	8	0	0.2	0.767
	GO:0043169	cation binding	99	5	2.53	0.779
	GO:0005509	calcium ion binding	9	1	0.23	0.793
	GO:0004842	ubiquitin-protein transferase activity	7	0	0.18	0.793
	GO:0046872	metal ion binding	95	5	2.42	0.794
	GO:0016627	oxidoreductase activity, acting on the CH-CH group of donors	13	0	0.33	0.813
	GO:0030246	carbohydrate binding	8	0	0.2	0.814
	GO:0016773	phosphotransferase activity, alcohol group as acceptor	42	0	1.07	0.82
	GO:0051540	metal cluster binding	7	0	0.18	0.822
	GO:0051536	iron-sulfur cluster binding	7	0	0.18	0.822
	GO:0060089	molecular transducer activity	11	0	0.28	0.824
	GO:0004871	signal transducer activity	11	0	0.28	0.824
	GO:0016740	transferase activity	97	3	2.47	0.827
	GO:0046983	protein dimerization activity	20	1	0.51	0.847
	GO:0016616	oxidoreductase activity, acting on the CH-OH group of donors, NAD or NADP as acceptor	12	1	0.31	0.851
	GO:0016614	oxidoreductase activity, acting on CH-OH group of donors	12	1	0.31	0.851
	GO:0050662	coenzyme binding	22	1	0.56	0.856
	GO:0042803	protein homodimerization activity	10	0	0.26	0.857
	GO:0001071	nucleic acid binding transcription factor activity	30	1	0.77	0.867
	GO:0016651	oxidoreductase activity, acting on NAD(P)H	8	0	0.2	0.871
	GO:0015297	antiporter activity	6	0	0.15	0.871
	GO:0016875	ligase activity, forming carbon-oxygen bonds	6	0	0.15	0.873
	GO:0016876	ligase activity, forming aminoacyl-tRNA and related compounds	6	0	0.15	0.873
	GO:0004812	aminoacyl-tRNA ligase activity	6	0	0.15	0.873
	GO:0003682	chromatin binding	7	0	0.18	0.875
	GO:0003677	DNA binding	48	1	1.22	0.878
	GO:0048037	cofactor binding	28	1	0.71	0.881
	GO:0016765	transferase activity, transferring alkyl or aryl (other than methyl) groups	6	0	0.15	0.881
	GO:0004175	endopeptidase activity	10	0	0.26	0.882
	GO:0018024	histone-lysine N-methyltransferase activity	6	0	0.15	0.888
	GO:0016278	lysine N-methyltransferase activity	6	0	0.15	0.888
	GO:0016279	protein-lysine N-methyltransferase activity	6	0	0.15	0.888
	GO:0042054	histone methyltransferase activity	6	0	0.15	0.888
	GO:0008276	protein methyltransferase activity	6	0	0.15	0.888
	GO:0005488	binding	318	8	8.11	0.89
	GO:0016491	oxidoreductase activity	60	2	1.53	0.893
	GO:0016301	kinase activity	50	0	1.28	0.896
	GO:0019901	protein kinase binding	8	0	0.2	0.897
	GO:0008233	peptidase activity	23	1	0.59	0.898
	GO:0016772	transferase activity, transferring phosphorus-containing groups	56	0	1.43	0.902
	GO:0008289	lipid binding	15	0	0.38	0.922
	GO:0046906	tetrapyrrole binding	15	0	0.38	0.929
	GO:0016628	oxidoreductase activity, acting on the CH-CH group of donors, NAD or NADP as acceptor	9	0	0.23	0.931
	GO:0016705	oxidoreductase activity, acting on paired donors, with incorporation or reduction of molecular oxygen	8	0	0.2	0.941
	GO:0005543	phospholipid binding	9	0	0.23	0.953
	GO:0016829	lyase activity	19	0	0.48	0.955
	GO:0016168	chlorophyll binding	9	0	0.23	0.958
	GO:0035091	phosphatidylinositol binding	6	0	0.15	0.969
	GO:0005516	calmodulin binding	11	0	0.28	0.986
	GO:0004497	monooxygenase activity	9	0	0.23	0.988
	GO:0032440	2-alkenal reductase [NAD(P)] activity	7	0	0.18	0.989
	GO:0016853	isomerase activity	10	0	0.26	0.997
	GO:0008236	serine-type peptidase activity	9	0	0.23	1
	GO:0003674	molecular_function	392	10	10	1
	GO:0017171	serine hydrolase activity	9	0	0.23	1

## Sheet: T0_vs_T6
	GO.ID	Term	Annotated	Significant	Expected	KS
Biological process	GO:0070646	protein modification by small protein removal	14	1	0.33	0.0014
	GO:0000085	mitotic G2 phase	6	0	0.14	0.0133
	GO:0010388	cullin deneddylation	6	0	0.14	0.0133
	GO:0044848	biological phase	6	0	0.14	0.0133
	GO:0051325	interphase	6	0	0.14	0.0133
	GO:0051329	mitotic interphase	6	0	0.14	0.0133
	GO:0051319	G2 phase	6	0	0.14	0.0133
	GO:0022403	cell cycle phase	6	0	0.14	0.0133
	GO:0000338	protein deneddylation	6	0	0.14	0.0133
	GO:0042545	cell wall modification	22	0	0.51	0.0235
	GO:0044042	glucan metabolic process	42	0	0.98	0.0246
	GO:0006073	cellular glucan metabolic process	42	0	0.98	0.0246
	GO:0042335	cuticle development	7	0	0.16	0.0359
	GO:0006820	anion transport	38	0	0.89	0.0367
	GO:0010014	meristem initiation	9	0	0.21	0.0398
	GO:0072522	purine-containing compound biosynthetic process	7	1	0.16	0.0444
	GO:0009827	plant-type cell wall modification	13	0	0.3	0.0448
	GO:0006793	phosphorus metabolic process	137	3	3.19	0.0516
	GO:0010260	organ senescence	10	0	0.23	0.052
	GO:2000243	positive regulation of reproductive process	6	0	0.14	0.0572
	GO:0006796	phosphate-containing compound metabolic process	135	3	3.15	0.0586
	GO:0015995	chlorophyll biosynthetic process	22	2	0.51	0.0605
	GO:0006417	regulation of translation	8	2	0.19	0.0614
	GO:0000226	microtubule cytoskeleton organization	19	1	0.44	0.0618
	GO:0007017	microtubule-based process	19	1	0.44	0.0618
	GO:0051240	positive regulation of multicellular organismal process	12	0	0.28	0.0619
	GO:0051094	positive regulation of developmental process	12	0	0.28	0.0619
	GO:0010380	regulation of chlorophyll biosynthetic process	6	1	0.14	0.0621
	GO:1901463	regulation of tetrapyrrole biosynthetic process	6	1	0.14	0.0621
	GO:0009664	plant-type cell wall organization	26	0	0.61	0.0644
	GO:0098660	inorganic ion transmembrane transport	8	0	0.19	0.0689
	GO:0098662	inorganic cation transmembrane transport	8	0	0.19	0.0689
	GO:0098655	cation transmembrane transport	8	0	0.19	0.0689
	GO:0015711	organic anion transport	23	0	0.54	0.0724
	GO:0071669	plant-type cell wall organization or biogenesis	33	0	0.77	0.0734
	GO:0006109	regulation of carbohydrate metabolic process	6	1	0.14	0.0778
	GO:0006164	purine nucleotide biosynthetic process	6	0	0.14	0.0788
	GO:0005982	starch metabolic process	29	0	0.68	0.0808
	GO:0046390	ribose phosphate biosynthetic process	10	0	0.23	0.081
	GO:0009260	ribonucleotide biosynthetic process	10	0	0.23	0.081
	GO:0006412	translation	23	2	0.54	0.0813
	GO:0033014	tetrapyrrole biosynthetic process	23	2	0.54	0.0869
	GO:0006779	porphyrin-containing compound biosynthetic process	23	2	0.54	0.0869
	GO:0015849	organic acid transport	17	0	0.4	0.0905
	GO:0046942	carboxylic acid transport	17	0	0.4	0.0905
	GO:0051188	cofactor biosynthetic process	31	2	0.72	0.0909
	GO:0044255	cellular lipid metabolic process	75	1	1.75	0.0941
	GO:0019637	organophosphate metabolic process	75	1	1.75	0.0941
	GO:0010087	phloem or xylem histogenesis	8	0	0.19	0.095
	GO:0007568	aging	13	0	0.3	0.0954
	GO:1901698	response to nitrogen compound	47	2	1.1	0.1
	GO:0009056	catabolic process	124	4	2.89	0.1015
	GO:0051301	cell division	40	0	0.93	0.1032
	GO:0010051	xylem and phloem pattern formation	6	0	0.14	0.1079
	GO:0044264	cellular polysaccharide metabolic process	48	0	1.12	0.1099
	GO:1901575	organic substance catabolic process	112	3	2.61	0.1135
	GO:0090407	organophosphate biosynthetic process	49	1	1.14	0.1138
	GO:0009860	pollen tube growth	19	0	0.44	0.1177
	GO:0010193	response to ozone	9	0	0.21	0.1177
	GO:0048582	positive regulation of post-embryonic development	11	0	0.26	0.1218
	GO:0015994	chlorophyll metabolic process	27	2	0.63	0.1232
	GO:0051193	regulation of cofactor metabolic process	7	1	0.16	0.1245
	GO:0090056	regulation of chlorophyll metabolic process	7	1	0.16	0.1245
	GO:1901401	regulation of tetrapyrrole metabolic process	7	1	0.16	0.1245
	GO:0000910	cytokinesis	25	0	0.58	0.1254
	GO:0009259	ribonucleotide metabolic process	28	0	0.65	0.1257
	GO:0019693	ribose phosphate metabolic process	28	0	0.65	0.1257
	GO:0009932	cell tip growth	32	1	0.75	0.1269
	GO:0010150	leaf senescence	7	0	0.16	0.1281
	GO:0090487	secondary metabolite catabolic process	9	0	0.21	0.1297
	GO:0009404	toxin metabolic process	9	0	0.21	0.1297
	GO:0009407	toxin catabolic process	9	0	0.21	0.1297
	GO:0048193	Golgi vesicle transport	20	0	0.47	0.1328
	GO:0035556	intracellular signal transduction	47	2	1.1	0.1366
	GO:0071705	nitrogen compound transport	37	0	0.86	0.137
	GO:0071555	cell wall organization	45	1	1.05	0.1375
	GO:0009250	glucan biosynthetic process	29	0	0.68	0.1385
	GO:0050790	regulation of catalytic activity	29	0	0.68	0.1385
	GO:0061640	cytoskeleton-dependent cytokinesis	24	0	0.56	0.1415
	GO:1901135	carbohydrate derivative metabolic process	88	3	2.05	0.1441
	GO:0008152	metabolic process	380	9	8.86	0.147
	GO:0009116	nucleoside metabolic process	24	1	0.56	0.1534
	GO:0042278	purine nucleoside metabolic process	22	1	0.51	0.1551
	GO:0046128	purine ribonucleoside metabolic process	22	1	0.51	0.1551
	GO:0071702	organic substance transport	83	1	1.93	0.1553
	GO:0010608	posttranscriptional regulation of gene expression	27	2	0.63	0.1554
	GO:1903409	reactive oxygen species biosynthetic process	7	0	0.16	0.1555
	GO:0050665	hydrogen peroxide biosynthetic process	7	0	0.16	0.1555
	GO:0016926	protein desumoylation	7	0	0.16	0.1555
	GO:0009165	nucleotide biosynthetic process	14	0	0.33	0.1555
	GO:1901293	nucleoside phosphate biosynthetic process	14	0	0.33	0.1555
	GO:0033013	tetrapyrrole metabolic process	28	2	0.65	0.1561
	GO:0006778	porphyrin-containing compound metabolic process	28	2	0.65	0.1561
	GO:0006457	protein folding	11	2	0.26	0.1563
	GO:0035966	response to topologically incorrect protein	19	1	0.44	0.1563
	GO:0009100	glycoprotein metabolic process	14	1	0.33	0.157
	GO:0009101	glycoprotein biosynthetic process	14	1	0.33	0.157
	GO:0043413	macromolecule glycosylation	14	1	0.33	0.157
	GO:0070085	glycosylation	14	1	0.33	0.157
	GO:0006486	protein glycosylation	14	1	0.33	0.157
	GO:0010089	xylem development	6	0	0.14	0.1581
	GO:0007264	small GTPase mediated signal transduction	7	0	0.16	0.1581
	GO:0046777	protein autophosphorylation	17	1	0.4	0.1612
	GO:0009933	meristem structural organization	18	0	0.42	0.1615
	GO:0048532	anatomical structure arrangement	18	0	0.42	0.1615
	GO:0043632	modification-dependent macromolecule catabolic process	18	2	0.42	0.1625
	GO:0006511	ubiquitin-dependent protein catabolic process	18	2	0.42	0.1625
	GO:0019941	modification-dependent protein catabolic process	18	2	0.42	0.1625
	GO:0042538	hyperosmotic salinity response	15	0	0.35	0.1655
	GO:0006644	phospholipid metabolic process	33	1	0.77	0.1659
	GO:0022900	electron transport chain	19	2	0.44	0.1668
	GO:0072330	monocarboxylic acid biosynthetic process	40	1	0.93	0.1668
	GO:0006346	methylation-dependent chromatin silencing	8	0	0.19	0.1676
	GO:0009150	purine ribonucleotide metabolic process	22	0	0.51	0.169
	GO:0009696	salicylic acid metabolic process	17	1	0.4	0.171
	GO:0009697	salicylic acid biosynthetic process	17	1	0.4	0.171
	GO:0006865	amino acid transport	12	0	0.28	0.1722
	GO:0046148	pigment biosynthetic process	40	2	0.93	0.173
	GO:0034220	ion transmembrane transport	15	0	0.35	0.1761
	GO:0044262	cellular carbohydrate metabolic process	54	0	1.26	0.1819
	GO:0048518	positive regulation of biological process	65	1	1.52	0.1825
	GO:0006081	cellular aldehyde metabolic process	27	1	0.63	0.1847
	GO:0007010	cytoskeleton organization	40	2	0.93	0.1874
	GO:0016192	vesicle-mediated transport	31	0	0.72	0.1883
	GO:0065009	regulation of molecular function	32	0	0.75	0.1916
	GO:0046490	isopentenyl diphosphate metabolic process	25	1	0.58	0.1923
	GO:0009240	isopentenyl diphosphate biosynthetic process	25	1	0.58	0.1923
	GO:0019288	isopentenyl diphosphate biosynthetic process, methylerythritol 4-phosphate pathway	25	1	0.58	0.1923
	GO:0019682	glyceraldehyde-3-phosphate metabolic process	25	1	0.58	0.1923
	GO:0005976	polysaccharide metabolic process	63	2	1.47	0.1942
	GO:0032506	cytokinetic process	13	0	0.3	0.1946
	GO:0048764	trichoblast maturation	31	1	0.72	0.1947
	GO:0048765	root hair cell differentiation	31	1	0.72	0.1947
	GO:0048469	cell maturation	31	1	0.72	0.1947
	GO:0009595	detection of biotic stimulus	9	1	0.21	0.2013
	GO:0008654	phospholipid biosynthetic process	31	1	0.72	0.2066
	GO:0044093	positive regulation of molecular function	18	0	0.42	0.212
	GO:0043085	positive regulation of catalytic activity	18	0	0.42	0.212
	GO:0019252	starch biosynthetic process	20	0	0.47	0.2127
	GO:0072521	purine-containing compound metabolic process	25	1	0.58	0.2128
	GO:0007031	peroxisome organization	9	0	0.21	0.2152
	GO:0044281	small molecule metabolic process	173	2	4.03	0.2163
	GO:0009119	ribonucleoside metabolic process	23	1	0.54	0.219
	GO:0009408	response to heat	18	1	0.42	0.2196
	GO:0009832	plant-type cell wall biogenesis	13	0	0.3	0.2196
	GO:0033993	response to lipid	59	2	1.38	0.2245
	GO:0006576	cellular biogenic amine metabolic process	8	0	0.19	0.229
	GO:0044106	cellular amine metabolic process	8	0	0.19	0.229
	GO:0055076	transition metal ion homeostasis	6	0	0.14	0.2304
	GO:0009739	response to gibberellin	11	1	0.26	0.2328
	GO:0044267	cellular protein metabolic process	172	7	4.01	0.2335
	GO:0071704	organic substance metabolic process	364	9	8.48	0.2336
	GO:0034622	cellular macromolecular complex assembly	52	4	1.21	0.238
	GO:0010393	galacturonan metabolic process	8	0	0.19	0.2389
	GO:0045488	pectin metabolic process	8	0	0.19	0.2389
	GO:0009117	nucleotide metabolic process	52	1	1.21	0.2416
	GO:0006753	nucleoside phosphate metabolic process	52	1	1.21	0.2416
	GO:0009790	embryo development	43	1	1	0.2425
	GO:0009825	multidimensional cell growth	16	1	0.37	0.2425
	GO:0006650	glycerophospholipid metabolic process	12	0	0.28	0.2426
	GO:0046486	glycerolipid metabolic process	12	0	0.28	0.2426
	GO:0009141	nucleoside triphosphate metabolic process	21	0	0.49	0.2436
	GO:0009144	purine nucleoside triphosphate metabolic process	21	0	0.49	0.2436
	GO:0009205	purine ribonucleoside triphosphate metabolic process	21	0	0.49	0.2436
	GO:0009199	ribonucleoside triphosphate metabolic process	21	0	0.49	0.2436
	GO:0006090	pyruvate metabolic process	40	2	0.93	0.2452
	GO:0015698	inorganic anion transport	16	0	0.37	0.2455
	GO:0051169	nuclear transport	11	0	0.26	0.2455
	GO:0006913	nucleocytoplasmic transport	11	0	0.26	0.2455
	GO:0007062	sister chromatid cohesion	6	0	0.14	0.249
	GO:0051273	beta-glucan metabolic process	14	0	0.33	0.2502
	GO:0048588	developmental cell growth	37	1	0.86	0.2536
	GO:0051241	negative regulation of multicellular organismal process	6	0	0.14	0.2538
	GO:0010017	red or far-red light signaling pathway	6	1	0.14	0.2538
	GO:0071489	cellular response to red or far red light	6	1	0.14	0.2538
	GO:0048581	negative regulation of post-embryonic development	6	0	0.14	0.2538
	GO:0030036	actin cytoskeleton organization	10	1	0.23	0.2539
	GO:0034440	lipid oxidation	13	0	0.3	0.2539
	GO:0016246	RNA interference	14	0	0.33	0.2539
	GO:0008284	positive regulation of cell proliferation	7	0	0.16	0.2576
	GO:0044248	cellular catabolic process	89	2	2.07	0.26
	GO:0072528	pyrimidine-containing compound biosynthetic process	9	0	0.21	0.2607
	GO:0048767	root hair elongation	19	1	0.44	0.2625
	GO:0045595	regulation of cell differentiation	22	0	0.51	0.2659
	GO:0009308	amine metabolic process	9	0	0.21	0.2668
	GO:0010167	response to nitrate	9	0	0.21	0.2668
	GO:0048868	pollen tube development	24	0	0.56	0.2671
	GO:0009738	abscisic acid-activated signaling pathway	14	0	0.33	0.2713
	GO:0043933	macromolecular complex subunit organization	62	5	1.45	0.2753
	GO:0009310	amine catabolic process	7	0	0.16	0.2761
	GO:0042402	cellular biogenic amine catabolic process	7	0	0.16	0.2761
	GO:0018958	phenol-containing compound metabolic process	18	1	0.42	0.2796
	GO:0046189	phenol-containing compound biosynthetic process	18	1	0.42	0.2796
	GO:0009965	leaf morphogenesis	20	0	0.47	0.2802
	GO:0051170	nuclear import	7	0	0.16	0.2809
	GO:0080129	proteasome core complex assembly	9	1	0.21	0.2814
	GO:0006888	ER to Golgi vesicle-mediated transport	10	0	0.23	0.2838
	GO:0042440	pigment metabolic process	47	2	1.1	0.2846
	GO:0005984	disaccharide metabolic process	20	0	0.47	0.2855
	GO:0042127	regulation of cell proliferation	9	0	0.21	0.2856
	GO:0043090	amino acid import	6	0	0.14	0.2891
	GO:0006403	RNA localization	9	0	0.21	0.2899
	GO:0006405	RNA export from nucleus	9	0	0.21	0.2899
	GO:0051168	nuclear export	9	0	0.21	0.2899
	GO:0051236	establishment of RNA localization	9	0	0.21	0.2899
	GO:0050657	nucleic acid transport	9	0	0.21	0.2899
	GO:0050658	RNA transport	9	0	0.21	0.2899
	GO:0010311	lateral root formation	6	1	0.14	0.2917
	GO:0019538	protein metabolic process	182	7	4.24	0.2933
	GO:0032504	multicellular organism reproduction	29	1	0.68	0.2933
	GO:0051603	proteolysis involved in cellular protein catabolic process	27	2	0.63	0.2937
	GO:0014070	response to organic cyclic compound	51	3	1.19	0.294
	GO:0009890	negative regulation of biosynthetic process	25	2	0.58	0.2947
	GO:0009658	chloroplast organization	28	1	0.65	0.2949
	GO:0009692	ethylene metabolic process	7	1	0.16	0.2962
	GO:0009693	ethylene biosynthetic process	7	1	0.16	0.2962
	GO:0043450	alkene biosynthetic process	7	1	0.16	0.2962
	GO:1900673	olefin metabolic process	7	1	0.16	0.2962
	GO:1900674	olefin biosynthetic process	7	1	0.16	0.2962
	GO:0043449	cellular alkene metabolic process	7	1	0.16	0.2962
	GO:0051246	regulation of protein metabolic process	39	3	0.91	0.2974
	GO:0030422	production of siRNA involved in RNA interference	13	0	0.3	0.2993
	GO:0018377	protein myristoylation	11	0	0.26	0.3005
	GO:0042157	lipoprotein metabolic process	11	0	0.26	0.3005
	GO:0042158	lipoprotein biosynthetic process	11	0	0.26	0.3005
	GO:0031365	N-terminal protein amino acid modification	11	0	0.26	0.3005
	GO:0006497	protein lipidation	11	0	0.26	0.3005
	GO:0006498	N-terminal protein lipidation	11	0	0.26	0.3005
	GO:0006499	N-terminal protein myristoylation	11	0	0.26	0.3005
	GO:0015977	carbon fixation	6	1	0.14	0.3023
	GO:0019685	photosynthesis, dark reaction	6	1	0.14	0.3023
	GO:0048367	shoot system development	112	4	2.61	0.3024
	GO:1903047	mitotic cell cycle process	14	0	0.33	0.3029
	GO:0016441	posttranscriptional gene silencing	18	0	0.42	0.3043
	GO:0007267	cell-cell signaling	9	0	0.21	0.3052
	GO:0016051	carbohydrate biosynthetic process	64	3	1.49	0.3066
	GO:0006163	purine nucleotide metabolic process	24	0	0.56	0.3071
	GO:1901137	carbohydrate derivative biosynthetic process	50	2	1.17	0.3073
	GO:0008283	cell proliferation	15	1	0.35	0.3089
	GO:0015706	nitrate transport	8	0	0.19	0.3099
	GO:0042537	benzene-containing compound metabolic process	19	1	0.44	0.311
	GO:0046907	intracellular transport	72	1	1.68	0.3118
	GO:0015748	organophosphate ester transport	9	0	0.21	0.3118
	GO:0044238	primary metabolic process	349	9	8.14	0.312
	GO:0051649	establishment of localization in cell	83	1	1.93	0.3122
	GO:0010243	response to organonitrogen compound	23	1	0.54	0.3127
	GO:0051704	multi-organism process	128	2	2.98	0.3135
	GO:0006629	lipid metabolic process	84	1	1.96	0.3136
	GO:0033692	cellular polysaccharide biosynthetic process	36	0	0.84	0.3151
	GO:0009798	axis specification	6	0	0.14	0.3159
	GO:0001101	response to acid chemical	101	4	2.35	0.3168
	GO:0051172	negative regulation of nitrogen compound metabolic process	23	2	0.54	0.3184
	GO:0009161	ribonucleoside monophosphate metabolic process	17	0	0.4	0.3185
	GO:0009167	purine ribonucleoside monophosphate metabolic process	17	0	0.4	0.3185
	GO:0009123	nucleoside monophosphate metabolic process	17	0	0.4	0.3185
	GO:0009126	purine nucleoside monophosphate metabolic process	17	0	0.4	0.3185
	GO:0000911	cytokinesis by cell plate formation	12	0	0.28	0.3193
	GO:0000281	mitotic cytokinesis	12	0	0.28	0.3193
	GO:1902410	mitotic cytokinetic process	12	0	0.28	0.3193
	GO:0010015	root morphogenesis	44	1	1.03	0.3239
	GO:0045454	cell redox homeostasis	6	1	0.14	0.3271
	GO:0051788	response to misfolded protein	10	1	0.23	0.3272
	GO:0031328	positive regulation of cellular biosynthetic process	30	1	0.7	0.3279
	GO:0048522	positive regulation of cellular process	48	1	1.12	0.3281
	GO:0001510	RNA methylation	10	0	0.23	0.3309
	GO:1902589	single-organism organelle organization	64	4	1.49	0.3312
	GO:0055085	transmembrane transport	37	0	0.86	0.3324
	GO:0046434	organophosphate catabolic process	21	0	0.49	0.3328
	GO:0071369	cellular response to ethylene stimulus	15	0	0.35	0.3338
	GO:0032787	monocarboxylic acid metabolic process	80	2	1.86	0.3345
	GO:0052545	callose localization	6	0	0.14	0.3356
	GO:0033037	polysaccharide localization	6	0	0.14	0.3356
	GO:0008154	actin polymerization or depolymerization	8	0	0.19	0.3357
	GO:0030041	actin filament polymerization	8	0	0.19	0.3357
	GO:0044087	regulation of cellular component biogenesis	8	0	0.19	0.3357
	GO:0007015	actin filament organization	8	0	0.19	0.3357
	GO:0055086	nucleobase-containing small molecule metabolic process	54	2	1.26	0.3365
	GO:0010200	response to chitin	22	1	0.51	0.3392
	GO:0045229	external encapsulating structure organization	49	1	1.14	0.3399
	GO:0071822	protein complex subunit organization	60	4	1.4	0.3405
	GO:0071215	cellular response to abscisic acid stimulus	15	0	0.35	0.3411
	GO:0021700	developmental maturation	35	1	0.82	0.3414
	GO:0009639	response to red or far red light	39	1	0.91	0.3416
	GO:0051274	beta-glucan biosynthetic process	9	0	0.21	0.3418
	GO:0044710	single-organism metabolic process	280	7	6.53	0.3419
	GO:0071396	cellular response to lipid	28	1	0.65	0.3422
	GO:0000272	polysaccharide catabolic process	11	0	0.26	0.3461
	GO:0046686	response to cadmium ion	50	4	1.17	0.3488
	GO:0071370	cellular response to gibberellin stimulus	8	1	0.19	0.3491
	GO:0010476	gibberellin mediated signaling pathway	8	1	0.19	0.3491
	GO:0009740	gibberellic acid mediated signaling pathway	8	1	0.19	0.3491
	GO:0031667	response to nutrient levels	25	0	0.58	0.3491
	GO:0035821	modification of morphology or physiology of other organism	12	0	0.28	0.3518
	GO:0009616	virus induced gene silencing	12	0	0.28	0.3518
	GO:0052249	modulation of RNA levels in other organism involved in symbiotic interaction	12	0	0.28	0.3518
	GO:0098586	cellular response to virus	12	0	0.28	0.3518
	GO:0044003	modification by symbiont of host morphology or physiology	12	0	0.28	0.3518
	GO:0051701	interaction with host	12	0	0.28	0.3518
	GO:0051817	modification of morphology or physiology of other organism involved in symbiotic interaction	12	0	0.28	0.3518
	GO:0052018	modulation by symbiont of RNA levels in host	12	0	0.28	0.3518
	GO:0010267	production of ta-siRNAs involved in RNA interference	12	0	0.28	0.3518
	GO:0035194	posttranscriptional gene silencing by RNA	17	0	0.4	0.3534
	GO:1901699	cellular response to nitrogen compound	17	0	0.4	0.3534
	GO:0010628	positive regulation of gene expression	29	1	0.68	0.3542
	GO:0051173	positive regulation of nitrogen compound metabolic process	29	1	0.68	0.3542
	GO:0045893	positive regulation of transcription, DNA-templated	29	1	0.68	0.3542
	GO:0051254	positive regulation of RNA metabolic process	29	1	0.68	0.3542
	GO:1902680	positive regulation of RNA biosynthetic process	29	1	0.68	0.3542
	GO:0045935	positive regulation of nucleobase-containing compound metabolic process	29	1	0.68	0.3542
	GO:0010557	positive regulation of macromolecule biosynthetic process	29	1	0.68	0.3542
	GO:0006952	defense response	104	4	2.42	0.3542
	GO:0009668	plastid membrane organization	24	1	0.56	0.3547
	GO:0010027	thylakoid membrane organization	24	1	0.56	0.3547
	GO:0048513	organ development	142	4	3.31	0.3547
	GO:0022613	ribonucleoprotein complex biogenesis	38	2	0.89	0.3573
	GO:0009640	photomorphogenesis	16	0	0.37	0.3608
	GO:0051258	protein polymerization	14	1	0.33	0.3622
	GO:0065003	macromolecular complex assembly	58	5	1.35	0.3629
	GO:0044700	single organism signaling	105	4	2.45	0.3634
	GO:0023052	signaling	105	4	2.45	0.3634
	GO:0030258	lipid modification	15	0	0.35	0.3654
	GO:0006461	protein complex assembly	56	4	1.31	0.3674
	GO:0015931	nucleobase-containing compound transport	14	0	0.33	0.3675
	GO:0034645	cellular macromolecule biosynthetic process	153	6	3.57	0.368
	GO:0046034	ATP metabolic process	16	0	0.37	0.3701
	GO:0005975	carbohydrate metabolic process	124	6	2.89	0.3703
	GO:0016117	carotenoid biosynthetic process	18	1	0.42	0.373
	GO:0016109	tetraterpenoid biosynthetic process	18	1	0.42	0.373
	GO:0006984	ER-nucleus signaling pathway	10	0	0.23	0.3734
	GO:0071554	cell wall organization or biogenesis	62	2	1.45	0.376
	GO:0030154	cell differentiation	88	1	2.05	0.3764
	GO:0010016	shoot system morphogenesis	42	1	0.98	0.3803
	GO:0048583	regulation of response to stimulus	51	2	1.19	0.3808
	GO:1901136	carbohydrate derivative catabolic process	20	0	0.47	0.3817
	GO:1901658	glycosyl compound catabolic process	20	0	0.47	0.3817
	GO:0009723	response to ethylene	28	0	0.65	0.3822
	GO:0043623	cellular protein complex assembly	48	3	1.12	0.3839
	GO:0048527	lateral root development	15	1	0.35	0.3847
	GO:0043254	regulation of protein complex assembly	7	0	0.16	0.3857
	GO:0030832	regulation of actin filament length	7	0	0.16	0.3857
	GO:0030833	regulation of actin filament polymerization	7	0	0.16	0.3857
	GO:0030838	positive regulation of actin filament polymerization	7	0	0.16	0.3857
	GO:0032956	regulation of actin cytoskeleton organization	7	0	0.16	0.3857
	GO:0032970	regulation of actin filament-based process	7	0	0.16	0.3857
	GO:0045010	actin nucleation	7	0	0.16	0.3857
	GO:0032271	regulation of protein polymerization	7	0	0.16	0.3857
	GO:0032273	positive regulation of protein polymerization	7	0	0.16	0.3857
	GO:0048584	positive regulation of response to stimulus	7	0	0.16	0.3857
	GO:0051493	regulation of cytoskeleton organization	7	0	0.16	0.3857
	GO:0051495	positive regulation of cytoskeleton organization	7	0	0.16	0.3857
	GO:0008064	regulation of actin polymerization or depolymerization	7	0	0.16	0.3857
	GO:0031334	positive regulation of protein complex assembly	7	0	0.16	0.3857
	GO:0009734	auxin-activated signaling pathway	6	1	0.14	0.3859
	GO:0051338	regulation of transferase activity	6	0	0.14	0.3859
	GO:0044711	single-organism biosynthetic process	190	5	4.43	0.387
	GO:0009164	nucleoside catabolic process	19	0	0.44	0.3879
	GO:0009166	nucleotide catabolic process	19	0	0.44	0.3879
	GO:0009154	purine ribonucleotide catabolic process	19	0	0.44	0.3879
	GO:0006195	purine nucleotide catabolic process	19	0	0.44	0.3879
	GO:0009143	nucleoside triphosphate catabolic process	19	0	0.44	0.3879
	GO:0009146	purine nucleoside triphosphate catabolic process	19	0	0.44	0.3879
	GO:0006152	purine nucleoside catabolic process	19	0	0.44	0.3879
	GO:0009261	ribonucleotide catabolic process	19	0	0.44	0.3879
	GO:1901292	nucleoside phosphate catabolic process	19	0	0.44	0.3879
	GO:0009203	ribonucleoside triphosphate catabolic process	19	0	0.44	0.3879
	GO:0009207	purine ribonucleoside triphosphate catabolic process	19	0	0.44	0.3879
	GO:0042454	ribonucleoside catabolic process	19	0	0.44	0.3879
	GO:0046130	purine ribonucleoside catabolic process	19	0	0.44	0.3879
	GO:0072523	purine-containing compound catabolic process	19	0	0.44	0.3879
	GO:0051093	negative regulation of developmental process	15	1	0.35	0.3886
	GO:0006633	fatty acid biosynthetic process	16	1	0.37	0.3889
	GO:0009311	oligosaccharide metabolic process	22	0	0.51	0.3976
	GO:0019827	stem cell maintenance	8	0	0.19	0.3978
	GO:0048863	stem cell differentiation	8	0	0.19	0.3978
	GO:0048864	stem cell development	8	0	0.19	0.3978
	GO:0010074	maintenance of meristem identity	8	0	0.19	0.3978
	GO:0000023	maltose metabolic process	18	0	0.42	0.3999
	GO:0044036	cell wall macromolecule metabolic process	17	1	0.4	0.4014
	GO:0007165	signal transduction	101	4	2.35	0.4022
	GO:0080147	root hair cell development	20	1	0.47	0.4023
	GO:0010038	response to metal ion	55	4	1.28	0.4032
	GO:0044723	single-organism carbohydrate metabolic process	104	5	2.42	0.4047
	GO:0043207	response to external biotic stimulus	100	2	2.33	0.4049
	GO:0009607	response to biotic stimulus	100	2	2.33	0.4049
	GO:0051707	response to other organism	100	2	2.33	0.4049
	GO:0042793	transcription from plastid promoter	8	1	0.19	0.4051
	GO:0048609	multicellular organismal reproductive process	27	1	0.63	0.4058
	GO:0071840	cellular component organization or biogenesis	243	6	5.66	0.4063
	GO:0006655	phosphatidylglycerol biosynthetic process	7	0	0.16	0.4067
	GO:0046471	phosphatidylglycerol metabolic process	7	0	0.16	0.4067
	GO:0051641	cellular localization	87	1	2.03	0.4074
	GO:1902593	single-organism nuclear import	6	0	0.14	0.4076
	GO:0044744	protein targeting to nucleus	6	0	0.14	0.4076
	GO:0006606	protein import into nucleus	6	0	0.14	0.4076
	GO:0034637	cellular carbohydrate biosynthetic process	38	0	0.89	0.4081
	GO:0019932	second-messenger-mediated signaling	7	0	0.16	0.4096
	GO:0016310	phosphorylation	59	3	1.38	0.4097
	GO:0009220	pyrimidine ribonucleotide biosynthetic process	6	0	0.14	0.4107
	GO:0009218	pyrimidine ribonucleotide metabolic process	6	0	0.14	0.4107
	GO:0006220	pyrimidine nucleotide metabolic process	6	0	0.14	0.4107
	GO:0006221	pyrimidine nucleotide biosynthetic process	6	0	0.14	0.4107
	GO:0019395	fatty acid oxidation	11	0	0.26	0.4121
	GO:0006986	response to unfolded protein	9	0	0.21	0.4137
	GO:0035967	cellular response to topologically incorrect protein	9	0	0.21	0.4137
	GO:0030968	endoplasmic reticulum unfolded protein response	9	0	0.21	0.4137
	GO:0034620	cellular response to unfolded protein	9	0	0.21	0.4137
	GO:0009751	response to salicylic acid	24	2	0.56	0.414
	GO:0031327	negative regulation of cellular biosynthetic process	24	2	0.56	0.414
	GO:0006091	generation of precursor metabolites and energy	65	4	1.52	0.4173
	GO:0002376	immune system process	67	2	1.56	0.4181
	GO:0043161	proteasome-mediated ubiquitin-dependent protein catabolic process	6	0	0.14	0.4202
	GO:0016114	terpenoid biosynthetic process	27	1	0.63	0.4211
	GO:0006721	terpenoid metabolic process	27	1	0.63	0.4211
	GO:0009773	photosynthetic electron transport in photosystem I	12	1	0.28	0.4215
	GO:0007166	cell surface receptor signaling pathway	6	0	0.14	0.4234
	GO:0033559	unsaturated fatty acid metabolic process	12	1	0.28	0.4237
	GO:0006636	unsaturated fatty acid biosynthetic process	12	1	0.28	0.4237
	GO:0010054	trichoblast differentiation	33	1	0.77	0.4239
	GO:0044271	cellular nitrogen compound biosynthetic process	121	5	2.82	0.4243
	GO:0009059	macromolecule biosynthetic process	160	6	3.73	0.4244
	GO:0010604	positive regulation of macromolecule metabolic process	32	1	0.75	0.4245
	GO:0009826	unidimensional cell growth	44	1	1.03	0.4264
	GO:0055065	metal ion homeostasis	9	0	0.21	0.4267
	GO:0042430	indole-containing compound metabolic process	8	0	0.19	0.4271
	GO:0034754	cellular hormone metabolic process	8	0	0.19	0.4271
	GO:0009862	systemic acquired resistance, salicylic acid mediated signaling pathway	15	1	0.35	0.4288
	GO:0018193	peptidyl-amino acid modification	7	1	0.16	0.4293
	GO:0006406	mRNA export from nucleus	8	0	0.19	0.4308
	GO:0051028	mRNA transport	8	0	0.19	0.4308
	GO:0006950	response to stress	228	7	5.31	0.4316
	GO:0043480	pigment accumulation in tissues	14	1	0.33	0.4318
	GO:0043481	anthocyanin accumulation in tissues in response to UV light	14	1	0.33	0.4318
	GO:0043473	pigmentation	14	1	0.33	0.4318
	GO:0043476	pigment accumulation	14	1	0.33	0.4318
	GO:0043478	pigment accumulation in response to UV light	14	1	0.33	0.4318
	GO:0043479	pigment accumulation in tissues in response to UV light	14	1	0.33	0.4318
	GO:0007049	cell cycle	52	1	1.21	0.4346
	GO:0071365	cellular response to auxin stimulus	8	1	0.19	0.4354
	GO:0080134	regulation of response to stress	36	2	0.84	0.4361
	GO:0022607	cellular component assembly	71	5	1.66	0.4389
	GO:0009314	response to radiation	102	3	2.38	0.4399
	GO:0048366	leaf development	37	1	0.86	0.4405
	GO:0009873	ethylene-activated signaling pathway	13	0	0.3	0.4407
	GO:0030243	cellulose metabolic process	13	0	0.3	0.4407
	GO:0009057	macromolecule catabolic process	51	2	1.19	0.4414
	GO:0070271	protein complex biogenesis	57	4	1.33	0.4424
	GO:0009451	RNA modification	19	0	0.44	0.4439
	GO:0010207	photosystem II assembly	21	1	0.49	0.4443
	GO:0051179	localization	188	3	4.38	0.4448
	GO:0010431	seed maturation	12	1	0.28	0.4467
	GO:0032268	regulation of cellular protein metabolic process	38	3	0.89	0.4492
	GO:0000303	response to superoxide	7	0	0.16	0.4493
	GO:0000305	response to oxygen radical	7	0	0.16	0.4493
	GO:0016043	cellular component organization	223	6	5.2	0.4531
	GO:0009853	photorespiration	15	2	0.35	0.4537
	GO:0044237	cellular metabolic process	361	9	8.41	0.4556
	GO:0046474	glycerophospholipid biosynthetic process	11	0	0.26	0.456
	GO:0045017	glycerolipid biosynthetic process	11	0	0.26	0.456
	GO:0009169	purine ribonucleoside monophosphate catabolic process	14	0	0.33	0.4591
	GO:0009158	ribonucleoside monophosphate catabolic process	14	0	0.33	0.4591
	GO:0009125	nucleoside monophosphate catabolic process	14	0	0.33	0.4591
	GO:0009128	purine nucleoside monophosphate catabolic process	14	0	0.33	0.4591
	GO:0006200	ATP catabolic process	14	0	0.33	0.4591
	GO:0006414	translational elongation	7	0	0.16	0.4605
	GO:0009108	coenzyme biosynthetic process	16	0	0.37	0.4608
	GO:0048229	gametophyte development	47	0	1.1	0.461
	GO:0043900	regulation of multi-organism process	16	1	0.37	0.4614
	GO:0019751	polyol metabolic process	7	0	0.16	0.4615
	GO:0009793	embryo development ending in seed dormancy	32	1	0.75	0.4618
	GO:0009411	response to UV	21	1	0.49	0.4622
	GO:0071407	cellular response to organic cyclic compound	38	1	0.89	0.4623
	GO:0030163	protein catabolic process	36	2	0.84	0.4624
	GO:0006995	cellular response to nitrogen starvation	6	0	0.14	0.4624
	GO:0008643	carbohydrate transport	6	0	0.14	0.4624
	GO:0043562	cellular response to nitrogen levels	6	0	0.14	0.4624
	GO:0048528	post-embryonic root development	17	1	0.4	0.4627
	GO:0010101	post-embryonic root morphogenesis	10	1	0.23	0.4629
	GO:0010102	lateral root morphogenesis	10	1	0.23	0.4629
	GO:0016116	carotenoid metabolic process	19	1	0.44	0.4657
	GO:0016108	tetraterpenoid metabolic process	19	1	0.44	0.4657
	GO:0006875	cellular metal ion homeostasis	7	0	0.16	0.4676
	GO:0000398	mRNA splicing, via spliceosome	6	0	0.14	0.469
	GO:0009767	photosynthetic electron transport chain	13	1	0.3	0.4699
	GO:0031347	regulation of defense response	34	1	0.79	0.4699
	GO:0009733	response to auxin	27	1	0.63	0.4699
	GO:0044242	cellular lipid catabolic process	15	0	0.35	0.4706
	GO:0016042	lipid catabolic process	15	0	0.35	0.4706
	GO:0031325	positive regulation of cellular metabolic process	32	1	0.75	0.4707
	GO:1901362	organic cyclic compound biosynthetic process	146	5	3.4	0.4716
	GO:0006955	immune response	63	1	1.47	0.4724
	GO:0045087	innate immune response	63	1	1.47	0.4724
	GO:0043436	oxoacid metabolic process	132	2	3.08	0.4733
	GO:0006082	organic acid metabolic process	132	2	3.08	0.4733
	GO:0030244	cellulose biosynthetic process	8	0	0.19	0.4744
	GO:0009683	indoleacetic acid metabolic process	7	0	0.16	0.4758
	GO:0009684	indoleacetic acid biosynthetic process	7	0	0.16	0.4758
	GO:0042435	indole-containing compound biosynthetic process	7	0	0.16	0.4758
	GO:0009850	auxin metabolic process	7	0	0.16	0.4758
	GO:0009851	auxin biosynthetic process	7	0	0.16	0.4758
	GO:0044712	single-organism catabolic process	95	2	2.21	0.4769
	GO:0048645	organ formation	14	1	0.33	0.4774
	GO:0016072	rRNA metabolic process	31	1	0.72	0.4788
	GO:0006364	rRNA processing	31	1	0.72	0.4788
	GO:0006635	fatty acid beta-oxidation	10	0	0.23	0.481
	GO:0009908	flower development	69	3	1.61	0.4813
	GO:0009266	response to temperature stimulus	70	3	1.63	0.4832
	GO:0009416	response to light stimulus	95	2	2.21	0.4835
	GO:0006006	glucose metabolic process	37	2	0.86	0.4847
	GO:0022603	regulation of anatomical structure morphogenesis	15	0	0.35	0.4856
	GO:0009737	response to abscisic acid	45	2	1.05	0.4874
	GO:0042742	defense response to bacterium	37	2	0.86	0.4885
	GO:0090351	seedling development	20	0	0.47	0.4892
	GO:0031348	negative regulation of defense response	17	1	0.4	0.4922
	GO:0006972	hyperosmotic response	24	0	0.56	0.4943
	GO:0044702	single organism reproductive process	127	4	2.96	0.4997
	GO:0042592	homeostatic process	43	2	1	0.5008
	GO:0010876	lipid localization	11	0	0.26	0.5015
	GO:0090567	reproductive shoot system development	70	3	1.63	0.5018
	GO:0010383	cell wall polysaccharide metabolic process	14	1	0.33	0.5055
	GO:0071310	cellular response to organic substance	86	3	2	0.5064
	GO:0019318	hexose metabolic process	38	2	0.89	0.5067
	GO:0019752	carboxylic acid metabolic process	131	2	3.05	0.507
	GO:0048481	ovule development	16	0	0.37	0.5078
	GO:0035670	plant-type ovary development	16	0	0.37	0.5078
	GO:0051606	detection of stimulus	16	1	0.37	0.5093
	GO:0009902	chloroplast relocation	13	1	0.3	0.5098
	GO:0051667	establishment of plastid localization	13	1	0.3	0.5098
	GO:0051656	establishment of organelle localization	13	1	0.3	0.5098
	GO:0051640	organelle localization	13	1	0.3	0.5098
	GO:0051644	plastid localization	13	1	0.3	0.5098
	GO:0055080	cation homeostasis	24	0	0.56	0.5099
	GO:0006766	vitamin metabolic process	14	0	0.33	0.5108
	GO:0071446	cellular response to salicylic acid stimulus	21	1	0.49	0.5152
	GO:0009863	salicylic acid mediated signaling pathway	21	1	0.49	0.5152
	GO:0009735	response to cytokinin	12	1	0.28	0.5158
	GO:0008299	isoprenoid biosynthetic process	43	1	1	0.5186
	GO:0006720	isoprenoid metabolic process	43	1	1	0.5186
	GO:0009753	response to jasmonic acid	37	2	0.86	0.5187
	GO:0030003	cellular cation homeostasis	22	0	0.51	0.5192
	GO:0070838	divalent metal ion transport	22	0	0.51	0.5192
	GO:0006873	cellular ion homeostasis	22	0	0.51	0.5192
	GO:0072511	divalent inorganic cation transport	22	0	0.51	0.5192
	GO:0097305	response to alcohol	49	2	1.14	0.5205
	GO:0044257	cellular protein catabolic process	34	2	0.79	0.5217
	GO:0006869	lipid transport	7	0	0.16	0.5218
	GO:0034655	nucleobase-containing compound catabolic process	23	0	0.54	0.5233
	GO:0033554	cellular response to stress	97	4	2.26	0.5233
	GO:0009657	plastid organization	49	1	1.14	0.5238
	GO:0016458	gene silencing	31	0	0.72	0.5249
	GO:0071229	cellular response to acid chemical	44	2	1.03	0.5255
	GO:0009630	gravitropism	14	1	0.33	0.5258
	GO:0009845	seed germination	18	0	0.42	0.5271
	GO:0009106	lipoate metabolic process	9	0	0.21	0.5276
	GO:0098542	defense response to other organism	70	2	1.63	0.5285
	GO:0030029	actin filament-based process	11	1	0.26	0.5294
	GO:0048364	root development	61	2	1.42	0.5325
	GO:0022622	root system development	61	2	1.42	0.5325
	GO:0050793	regulation of developmental process	69	1	1.61	0.5367
	GO:0042743	hydrogen peroxide metabolic process	38	1	0.89	0.5373
	GO:0051510	regulation of unidimensional cell growth	10	0	0.23	0.5375
	GO:0022604	regulation of cell morphogenesis	10	0	0.23	0.5375
	GO:0031050	dsRNA fragmentation	14	0	0.33	0.5387
	GO:0070918	production of small RNA involved in gene silencing by RNA	14	0	0.33	0.5387
	GO:0035195	gene silencing by miRNA	14	0	0.33	0.5387
	GO:0043331	response to dsRNA	14	0	0.33	0.5387
	GO:0009615	response to virus	14	0	0.33	0.5387
	GO:0071359	cellular response to dsRNA	14	0	0.33	0.5387
	GO:0009888	tissue development	90	2	2.1	0.5394
	GO:0044403	symbiosis, encompassing mutualism through parasitism	13	0	0.3	0.5404
	GO:0051239	regulation of multicellular organismal process	58	1	1.35	0.5414
	GO:0022402	cell cycle process	44	0	1.03	0.545
	GO:0000302	response to reactive oxygen species	40	0	0.93	0.5456
	GO:0009891	positive regulation of biosynthetic process	35	1	0.82	0.5464
	GO:0016482	cytoplasmic transport	39	0	0.91	0.5465
	GO:0018130	heterocycle biosynthetic process	121	5	2.82	0.5491
	GO:0005996	monosaccharide metabolic process	40	2	0.93	0.5493
	GO:0072527	pyrimidine-containing compound metabolic process	10	0	0.23	0.5518
	GO:0033043	regulation of organelle organization	16	0	0.37	0.5518
	GO:2000241	regulation of reproductive process	34	0	0.79	0.5537
	GO:0031324	negative regulation of cellular metabolic process	30	2	0.7	0.5548
	GO:0043248	proteasome assembly	11	1	0.26	0.5576
	GO:0019438	aromatic compound biosynthetic process	137	5	3.19	0.5587
	GO:0006310	DNA recombination	9	1	0.21	0.5587
	GO:0000902	cell morphogenesis	60	1	1.4	0.5602
	GO:0010053	root epidermal cell differentiation	34	1	0.79	0.5632
	GO:0006631	fatty acid metabolic process	31	1	0.72	0.5635
	GO:0010154	fruit development	58	3	1.35	0.5655
	GO:0009987	cellular process	400	9	9.32	0.567
	GO:1901576	organic substance biosynthetic process	274	9	6.39	0.5674
	GO:0009736	cytokinin-activated signaling pathway	7	1	0.16	0.5676
	GO:0009629	response to gravity	15	1	0.35	0.5688
	GO:0009606	tropism	15	1	0.35	0.5688
	GO:0007154	cell communication	127	5	2.96	0.5689
	GO:0006935	chemotaxis	6	0	0.14	0.5714
	GO:0042330	taxis	6	0	0.14	0.5714
	GO:0050918	positive chemotaxis	6	0	0.14	0.5714
	GO:0040011	locomotion	6	0	0.14	0.5714
	GO:0010183	pollen tube guidance	6	0	0.14	0.5714
	GO:0010498	proteasomal protein catabolic process	15	0	0.35	0.5732
	GO:0051052	regulation of DNA metabolic process	6	0	0.14	0.5749
	GO:0050832	defense response to fungus	23	1	0.54	0.5761
	GO:1901700	response to oxygen-containing compound	161	5	3.75	0.5762
	GO:0071395	cellular response to jasmonic acid stimulus	19	1	0.44	0.5774
	GO:0009867	jasmonic acid mediated signaling pathway	19	1	0.44	0.5774
	GO:0031669	cellular response to nutrient levels	23	0	0.54	0.5791
	GO:0009611	response to wounding	19	1	0.44	0.5794
	GO:0060560	developmental growth involved in morphogenesis	49	1	1.14	0.5809
	GO:0009893	positive regulation of metabolic process	38	1	0.89	0.5851
	GO:0000904	cell morphogenesis involved in differentiation	34	0	0.79	0.5854
	GO:0012501	programmed cell death	31	2	0.72	0.5861
	GO:0009991	response to extracellular stimulus	29	1	0.68	0.5872
	GO:1900140	regulation of seedling development	9	0	0.21	0.5872
	GO:0010029	regulation of seed germination	9	0	0.21	0.5872
	GO:0009886	post-embryonic morphogenesis	33	2	0.77	0.5875
	GO:0043412	macromolecule modification	153	4	3.57	0.5889
	GO:0008544	epidermis development	56	2	1.31	0.5914
	GO:0060429	epithelium development	56	2	1.31	0.5914
	GO:0043588	skin development	56	2	1.31	0.5914
	GO:0032880	regulation of protein localization	6	0	0.14	0.5923
	GO:0042254	ribosome biogenesis	35	1	0.82	0.5926
	GO:0006816	calcium ion transport	10	0	0.23	0.5933
	GO:0045892	negative regulation of transcription, DNA-templated	21	1	0.49	0.5981
	GO:0051253	negative regulation of RNA metabolic process	21	1	0.49	0.5981
	GO:1902679	negative regulation of RNA biosynthetic process	21	1	0.49	0.5981
	GO:0048585	negative regulation of response to stimulus	21	1	0.49	0.5981
	GO:0045934	negative regulation of nucleobase-containing compound metabolic process	21	1	0.49	0.5981
	GO:0000271	polysaccharide biosynthetic process	46	1	1.07	0.5993
	GO:0000278	mitotic cell cycle	17	0	0.4	0.6
	GO:0048285	organelle fission	17	0	0.4	0.6
	GO:0050794	regulation of cellular process	201	7	4.69	0.6032
	GO:0007276	gamete generation	11	0	0.26	0.605
	GO:0042631	cellular response to water deprivation	7	0	0.16	0.6053
	GO:0071462	cellular response to water stimulus	7	0	0.16	0.6053
	GO:0048831	regulation of shoot system development	31	0	0.72	0.6056
	GO:0044265	cellular macromolecule catabolic process	38	2	0.89	0.6057
	GO:0002252	immune effector process	17	0	0.4	0.6063
	GO:0010228	vegetative to reproductive phase transition of meristem	31	1	0.72	0.6078
	GO:0048467	gynoecium development	18	0	0.42	0.6084
	GO:0048440	carpel development	18	0	0.42	0.6084
	GO:0043094	cellular metabolic compound salvage	18	2	0.42	0.6084
	GO:0008104	protein localization	57	1	1.33	0.6086
	GO:2000026	regulation of multicellular organismal development	54	1	1.26	0.6093
	GO:1902531	regulation of intracellular signal transduction	7	0	0.16	0.6096
	GO:0055114	oxidation-reduction process	75	3	1.75	0.6103
	GO:0033036	macromolecule localization	75	1	1.75	0.6103
	GO:0009966	regulation of signal transduction	18	0	0.42	0.6104
	GO:0010646	regulation of cell communication	18	0	0.42	0.6104
	GO:0023051	regulation of signaling	18	0	0.42	0.6104
	GO:0023014	signal transduction by phosphorylation	18	1	0.42	0.6104
	GO:0009909	regulation of flower development	26	0	0.61	0.6106
	GO:0048466	androecium development	14	0	0.33	0.6107
	GO:0048443	stamen development	14	0	0.33	0.6107
	GO:0000160	phosphorelay signal transduction system	15	0	0.35	0.6111
	GO:0010310	regulation of hydrogen peroxide metabolic process	12	1	0.28	0.612
	GO:0035196	production of miRNAs involved in gene silencing by miRNA	13	0	0.3	0.6126
	GO:0051607	defense response to virus	13	0	0.3	0.6126
	GO:0000003	reproduction	44	1	1.03	0.6141
	GO:0001558	regulation of cell growth	11	0	0.26	0.6145
	GO:0044706	multi-multicellular organism process	27	0	0.63	0.6177
	GO:0009856	pollination	27	0	0.63	0.6177
	GO:0072593	reactive oxygen species metabolic process	41	1	0.96	0.6182
	GO:0009887	organ morphogenesis	36	1	0.84	0.6192
	GO:0008610	lipid biosynthetic process	64	1	1.49	0.6203
	GO:0048316	seed development	53	3	1.24	0.6206
	GO:0006732	coenzyme metabolic process	36	1	0.84	0.6207
	GO:0051234	establishment of localization	176	3	4.1	0.6208
	GO:0040029	regulation of gene expression, epigenetic	32	0	0.75	0.6212
	GO:0009750	response to fructose	15	1	0.35	0.6222
	GO:0043067	regulation of programmed cell death	25	2	0.58	0.6233
	GO:0010941	regulation of cell death	25	2	0.58	0.6233
	GO:0043069	negative regulation of programmed cell death	8	0	0.19	0.6237
	GO:0060548	negative regulation of cell death	8	0	0.19	0.6237
	GO:0046283	anthocyanin-containing compound metabolic process	8	0	0.19	0.6237
	GO:1902582	single-organism intracellular transport	61	1	1.42	0.6255
	GO:0046785	microtubule polymerization	7	1	0.16	0.6269
	GO:0031109	microtubule polymerization or depolymerization	7	1	0.16	0.6269
	GO:0007020	microtubule nucleation	7	1	0.16	0.6269
	GO:0007292	female gamete generation	9	0	0.21	0.6272
	GO:0022412	cellular process involved in reproduction in multicellular organism	9	0	0.21	0.6272
	GO:0071482	cellular response to light stimulus	8	1	0.19	0.6277
	GO:0071478	cellular response to radiation	8	1	0.19	0.6277
	GO:0055082	cellular chemical homeostasis	25	0	0.58	0.6291
	GO:0044249	cellular biosynthetic process	263	9	6.13	0.6353
	GO:0034654	nucleobase-containing compound biosynthetic process	93	4	2.17	0.6365
	GO:0048519	negative regulation of biological process	77	4	1.79	0.6378
	GO:0008219	cell death	34	2	0.79	0.6379
	GO:0016265	death	34	2	0.79	0.6379
	GO:0008380	RNA splicing	14	0	0.33	0.6383
	GO:0022611	dormancy process	10	1	0.23	0.6412
	GO:0010162	seed dormancy process	10	1	0.23	0.6412
	GO:0006979	response to oxidative stress	47	0	1.1	0.6413
	GO:0009814	defense response, incompatible interaction	36	1	0.84	0.6428
	GO:2000377	regulation of reactive oxygen species metabolic process	13	1	0.3	0.6436
	GO:0045814	negative regulation of gene expression, epigenetic	15	0	0.35	0.6445
	GO:0044419	interspecies interaction between organisms	15	0	0.35	0.6445
	GO:0006342	chromatin silencing	15	0	0.35	0.6445
	GO:0000165	MAPK cascade	17	1	0.4	0.6448
	GO:0034470	ncRNA processing	37	1	0.86	0.645
	GO:0071368	cellular response to cytokinin stimulus	8	1	0.19	0.6458
	GO:0009560	embryo sac egg cell differentiation	7	0	0.16	0.6462
	GO:0045088	regulation of innate immune response	25	1	0.58	0.6471
	GO:0002682	regulation of immune system process	25	1	0.58	0.6471
	GO:0050776	regulation of immune response	25	1	0.58	0.6471
	GO:0009791	post-embryonic development	144	5	3.36	0.6475
	GO:0048468	cell development	61	1	1.42	0.6478
	GO:0034050	host programmed cell death induced by symbiont	22	1	0.51	0.6479
	GO:0009626	plant-type hypersensitive response	22	1	0.51	0.6479
	GO:0006007	glucose catabolic process	24	1	0.56	0.6516
	GO:0046365	monosaccharide catabolic process	24	1	0.56	0.6516
	GO:0019320	hexose catabolic process	24	1	0.56	0.6516
	GO:0009617	response to bacterium	47	2	1.1	0.6526
	GO:0065002	intracellular protein transmembrane transport	9	0	0.21	0.6528
	GO:0044743	intracellular protein transmembrane import	9	0	0.21	0.6528
	GO:0071806	protein transmembrane transport	9	0	0.21	0.6528
	GO:0009072	aromatic amino acid family metabolic process	16	0	0.37	0.6532
	GO:0044260	cellular macromolecule metabolic process	277	9	6.46	0.6539
	GO:2000113	negative regulation of cellular macromolecule biosynthetic process	22	1	0.51	0.6547
	GO:0010558	negative regulation of macromolecule biosynthetic process	22	1	0.51	0.6547
	GO:0007033	vacuole organization	7	0	0.16	0.6548
	GO:0009269	response to desiccation	6	1	0.14	0.6549
	GO:0006281	DNA repair	12	1	0.28	0.6566
	GO:0009409	response to cold	45	2	1.05	0.6582
	GO:0051716	cellular response to stimulus	180	6	4.2	0.6602
	GO:0010212	response to ionizing radiation	7	1	0.16	0.6623
	GO:0009755	hormone-mediated signaling pathway	53	2	1.24	0.6624
	GO:0015031	protein transport	49	1	1.14	0.6648
	GO:0045184	establishment of protein localization	49	1	1.14	0.6648
	GO:0048509	regulation of meristem development	17	0	0.4	0.6684
	GO:0009553	embryo sac development	24	0	0.56	0.6693
	GO:0009247	glycolipid biosynthetic process	9	0	0.21	0.6727
	GO:0046467	membrane lipid biosynthetic process	9	0	0.21	0.6727
	GO:0006664	glycolipid metabolic process	9	0	0.21	0.6727
	GO:0019374	galactolipid metabolic process	9	0	0.21	0.6727
	GO:0019375	galactolipid biosynthetic process	9	0	0.21	0.6727
	GO:0010218	response to far red light	19	0	0.44	0.674
	GO:0010114	response to red light	19	0	0.44	0.674
	GO:1901565	organonitrogen compound catabolic process	42	0	0.98	0.6753
	GO:0006811	ion transport	88	1	2.05	0.6772
	GO:0006733	oxidoreduction coenzyme metabolic process	26	1	0.61	0.6772
	GO:0051186	cofactor metabolic process	51	2	1.19	0.6799
	GO:0009555	pollen development	24	0	0.56	0.6833
	GO:0048507	meristem development	40	0	0.93	0.6849
	GO:0035303	regulation of dephosphorylation	23	1	0.54	0.6883
	GO:0035304	regulation of protein dephosphorylation	23	1	0.54	0.6883
	GO:0048608	reproductive structure development	121	4	2.82	0.6886
	GO:0061458	reproductive system development	121	4	2.82	0.6886
	GO:0007389	pattern specification process	29	1	0.68	0.6905
	GO:0072329	monocarboxylic acid catabolic process	12	0	0.28	0.6909
	GO:0009062	fatty acid catabolic process	12	0	0.28	0.6909
	GO:0044724	single-organism carbohydrate catabolic process	41	2	0.96	0.6924
	GO:0044270	cellular nitrogen compound catabolic process	31	0	0.72	0.6926
	GO:0019439	aromatic compound catabolic process	31	0	0.72	0.6926
	GO:0046700	heterocycle catabolic process	31	0	0.72	0.6926
	GO:1901361	organic cyclic compound catabolic process	31	0	0.72	0.6926
	GO:0044699	single-organism process	381	9	8.88	0.694
	GO:0016052	carbohydrate catabolic process	50	2	1.17	0.6942
	GO:0006468	protein phosphorylation	41	2	0.96	0.6947
	GO:0009694	jasmonic acid metabolic process	13	0	0.3	0.6947
	GO:0003002	regionalization	19	0	0.44	0.6955
	GO:0050801	ion homeostasis	27	0	0.63	0.6963
	GO:0048580	regulation of post-embryonic development	36	0	0.84	0.6968
	GO:0009913	epidermal cell differentiation	44	1	1.03	0.6976
	GO:0030855	epithelial cell differentiation	44	1	1.03	0.6976
	GO:0009695	jasmonic acid biosynthetic process	11	0	0.26	0.6992
	GO:0006544	glycine metabolic process	11	0	0.26	0.6992
	GO:0006546	glycine catabolic process	11	0	0.26	0.6992
	GO:0009071	serine family amino acid catabolic process	11	0	0.26	0.6992
	GO:0051171	regulation of nitrogen compound metabolic process	79	3	1.84	0.6998
	GO:0006996	organelle organization	153	4	3.57	0.7001
	GO:0042446	hormone biosynthetic process	16	0	0.37	0.7007
	GO:0097306	cellular response to alcohol	18	0	0.42	0.7015
	GO:1901606	alpha-amino acid catabolic process	16	0	0.37	0.7021
	GO:0009063	cellular amino acid catabolic process	16	0	0.37	0.7021
	GO:0035266	meristem growth	16	0	0.37	0.7028
	GO:0007129	synapsis	6	0	0.14	0.703
	GO:0010332	response to gamma radiation	6	0	0.14	0.703
	GO:0031537	regulation of anthocyanin metabolic process	6	0	0.14	0.703
	GO:0070192	chromosome organization involved in meiosis	6	0	0.14	0.703
	GO:0016311	dephosphorylation	30	1	0.7	0.7031
	GO:0009744	response to sucrose	24	1	0.56	0.7043
	GO:0034285	response to disaccharide	24	1	0.56	0.7043
	GO:0009058	biosynthetic process	283	9	6.6	0.7048
	GO:0048653	anther development	10	0	0.23	0.7054
	GO:0006066	alcohol metabolic process	17	0	0.4	0.7061
	GO:0019725	cellular homeostasis	30	1	0.7	0.7062
	GO:0015979	photosynthesis	52	2	1.21	0.7064
	GO:0048827	phyllome development	65	1	1.52	0.7072
	GO:0009267	cellular response to starvation	22	0	0.51	0.7082
	GO:0042594	response to starvation	22	0	0.51	0.7082
	GO:0010073	meristem maintenance	24	0	0.56	0.7094
	GO:0006810	transport	170	3	3.96	0.7101
	GO:0017038	protein import	15	0	0.35	0.7103
	GO:0036211	protein modification process	130	4	3.03	0.7109
	GO:0006464	cellular protein modification process	130	4	3.03	0.7109
	GO:0030001	metal ion transport	39	1	0.91	0.7119
	GO:0046364	monosaccharide biosynthetic process	12	1	0.28	0.7127
	GO:0006094	gluconeogenesis	12	1	0.28	0.7127
	GO:0019319	hexose biosynthetic process	12	1	0.28	0.7127
	GO:0000375	RNA splicing, via transesterification reactions	7	0	0.16	0.713
	GO:0000377	RNA splicing, via transesterification reactions with bulged adenosine as nucleophile	7	0	0.16	0.713
	GO:0006643	membrane lipid metabolic process	10	0	0.23	0.7142
	GO:0044282	small molecule catabolic process	29	0	0.68	0.7143
	GO:0031163	metallo-sulfur cluster assembly	8	0	0.19	0.7172
	GO:0016226	iron-sulfur cluster assembly	8	0	0.19	0.7172
	GO:0048589	developmental growth	59	1	1.38	0.7174
	GO:0019953	sexual reproduction	12	0	0.28	0.7175
	GO:0031047	gene silencing by RNA	24	0	0.56	0.7181
	GO:0009624	response to nematode	8	0	0.19	0.7192
	GO:0007030	Golgi organization	18	0	0.42	0.7213
	GO:1901701	cellular response to oxygen-containing compound	79	3	1.84	0.7223
	GO:1901564	organonitrogen compound metabolic process	134	3	3.12	0.7234
	GO:0034968	histone lysine methylation	11	0	0.26	0.7268
	GO:0070727	cellular macromolecule localization	52	1	1.21	0.7274
	GO:0010035	response to inorganic substance	114	4	2.66	0.73
	GO:0010118	stomatal movement	9	0	0.21	0.731
	GO:0048731	system development	186	6	4.34	0.7318
	GO:0009292	genetic transfer	6	0	0.14	0.7332
	GO:0009294	DNA mediated transformation	6	0	0.14	0.7332
	GO:0044764	multi-organism cellular process	6	0	0.14	0.7332
	GO:0009627	systemic acquired resistance	29	1	0.68	0.7423
	GO:0006612	protein targeting to membrane	18	1	0.42	0.7427
	GO:0032446	protein modification by small protein conjugation	14	0	0.33	0.7433
	GO:0009746	response to hexose	19	1	0.44	0.7433
	GO:0034284	response to monosaccharide	19	1	0.44	0.7433
	GO:0006974	cellular response to DNA damage stimulus	17	1	0.4	0.7444
	GO:0045596	negative regulation of cell differentiation	9	0	0.21	0.7446
	GO:0032870	cellular response to hormone stimulus	57	2	1.33	0.7447
	GO:0071495	cellular response to endogenous stimulus	57	2	1.33	0.7447
	GO:1902580	single-organism cellular localization	24	1	0.56	0.7452
	GO:1902578	single-organism localization	24	1	0.56	0.7452
	GO:0009073	aromatic amino acid family biosynthetic process	8	0	0.19	0.748
	GO:0007126	meiotic nuclear division	12	0	0.28	0.7482
	GO:0046394	carboxylic acid biosynthetic process	87	2	2.03	0.7497
	GO:0016053	organic acid biosynthetic process	87	2	2.03	0.7497
	GO:0048523	negative regulation of cellular process	46	2	1.07	0.7499
	GO:0051321	meiotic cell cycle	14	0	0.33	0.7506
	GO:0006470	protein dephosphorylation	27	1	0.63	0.7528
	GO:0000280	nuclear division	14	0	0.33	0.7541
	GO:0015992	proton transport	21	0	0.49	0.7542
	GO:0006818	hydrogen transport	21	0	0.49	0.7542
	GO:0043170	macromolecule metabolic process	292	9	6.81	0.7559
	GO:1901659	glycosyl compound biosynthetic process	19	1	0.44	0.7583
	GO:0016569	covalent chromatin modification	23	0	0.54	0.7585
	GO:0061024	membrane organization	44	1	1.03	0.759
	GO:0044802	single-organism membrane organization	44	1	1.03	0.759
	GO:0046395	carboxylic acid catabolic process	28	0	0.65	0.7615
	GO:0016054	organic acid catabolic process	28	0	0.65	0.7615
	GO:0080135	regulation of cellular response to stress	20	1	0.47	0.7618
	GO:1901657	glycosyl compound metabolic process	38	1	0.89	0.7619
	GO:0044728	DNA methylation or demethylation	10	0	0.23	0.7622
	GO:0006304	DNA modification	10	0	0.23	0.7622
	GO:0006305	DNA alkylation	10	0	0.23	0.7622
	GO:0006306	DNA methylation	10	0	0.23	0.7622
	GO:0006886	intracellular protein transport	47	1	1.1	0.7629
	GO:0007275	multicellular organismal development	207	6	4.83	0.7632
	GO:0006725	cellular aromatic compound metabolic process	235	7	5.48	0.7639
	GO:0048869	cellular developmental process	104	1	2.42	0.7658
	GO:0009741	response to brassinosteroid	6	1	0.14	0.7659
	GO:0016036	cellular response to phosphate starvation	10	0	0.23	0.7681
	GO:1901566	organonitrogen compound biosynthetic process	92	3	2.14	0.7683
	GO:0009892	negative regulation of metabolic process	45	2	1.05	0.7689
	GO:0044085	cellular component biogenesis	104	5	2.42	0.7696
	GO:0009719	response to endogenous stimulus	110	4	2.56	0.7716
	GO:0048569	post-embryonic organ development	52	1	1.21	0.7732
	GO:0010075	regulation of meristem growth	14	0	0.33	0.774
	GO:0072524	pyridine-containing compound metabolic process	19	1	0.44	0.7742
	GO:0019219	regulation of nucleobase-containing compound metabolic process	74	2	1.72	0.7745
	GO:0042542	response to hydrogen peroxide	25	0	0.58	0.7761
	GO:0009637	response to blue light	23	0	0.54	0.7764
	GO:0072657	protein localization to membrane	19	1	0.44	0.7772
	GO:0010363	regulation of plant-type hypersensitive response	19	1	0.44	0.7772
	GO:0090150	establishment of protein localization to membrane	19	1	0.44	0.7772
	GO:0006508	proteolysis	44	2	1.03	0.7772
	GO:0010304	PSII associated light-harvesting complex II catabolic process	7	0	0.16	0.7778
	GO:1901360	organic cyclic compound metabolic process	239	7	5.57	0.7782
	GO:0003006	developmental process involved in reproduction	145	4	3.38	0.7801
	GO:0007059	chromosome segregation	9	0	0.21	0.7816
	GO:0016071	mRNA metabolic process	16	0	0.37	0.7816
	GO:0006826	iron ion transport	6	0	0.14	0.7819
	GO:0034976	response to endoplasmic reticulum stress	20	0	0.47	0.7819
	GO:0006399	tRNA metabolic process	13	0	0.3	0.7828
	GO:0016049	cell growth	60	1	1.4	0.7833
	GO:0051174	regulation of phosphorus metabolic process	31	1	0.72	0.7842
	GO:0019220	regulation of phosphate metabolic process	31	1	0.72	0.7842
	GO:0048878	chemical homeostasis	33	0	0.77	0.7844
	GO:0010119	regulation of stomatal movement	7	0	0.16	0.7847
	GO:0019748	secondary metabolic process	48	0	1.12	0.7848
	GO:0032989	cellular component morphogenesis	63	1	1.47	0.7909
	GO:0010629	negative regulation of gene expression	37	1	0.86	0.7915
	GO:0009914	hormone transport	16	1	0.37	0.7939
	GO:0060918	auxin transport	16	1	0.37	0.7939
	GO:0032501	multicellular organismal process	219	6	5.1	0.7939
	GO:0051567	histone H3-K9 methylation	8	0	0.19	0.7942
	GO:0010155	regulation of proton transport	16	0	0.37	0.7952
	GO:0044765	single-organism transport	156	3	3.64	0.7962
	GO:0044283	small molecule biosynthetic process	101	2	2.35	0.7978
	GO:0009644	response to high light intensity	20	0	0.47	0.7993
	GO:0006396	RNA processing	69	1	1.61	0.7995
	GO:0009605	response to external stimulus	136	4	3.17	0.8057
	GO:0010583	response to cyclopentenone	8	1	0.19	0.8058
	GO:0000041	transition metal ion transport	16	1	0.37	0.8059
	GO:0044703	multi-organism reproductive process	38	0	0.89	0.8077
	GO:0010468	regulation of gene expression	94	3	2.19	0.8077
	GO:0048573	photoperiodism, flowering	10	0	0.23	0.8078
	GO:0044707	single-multicellular organism process	211	6	4.92	0.8086
	GO:0006694	steroid biosynthetic process	10	0	0.23	0.8086
	GO:0008202	steroid metabolic process	10	0	0.23	0.8086
	GO:0043543	protein acylation	13	0	0.3	0.8103
	GO:0051726	regulation of cell cycle	8	0	0.19	0.8119
	GO:0010817	regulation of hormone levels	38	1	0.89	0.8148
	GO:0022414	reproductive process	148	4	3.45	0.8169
	GO:0048856	anatomical structure development	212	6	4.94	0.8194
	GO:0009561	megagametogenesis	16	0	0.37	0.8196
	GO:0032259	methylation	34	0	0.79	0.8209
	GO:0031326	regulation of cellular biosynthetic process	81	4	1.89	0.821
	GO:0010374	stomatal complex development	17	1	0.4	0.8212
	GO:0090558	plant epidermis development	17	1	0.4	0.8212
	GO:0050789	regulation of biological process	246	7	5.73	0.8217
	GO:0010103	stomatal complex morphogenesis	14	1	0.33	0.8222
	GO:0009889	regulation of biosynthetic process	86	4	2	0.8231
	GO:0046496	nicotinamide nucleotide metabolic process	17	1	0.4	0.8236
	GO:0006740	NADPH regeneration	17	1	0.4	0.8236
	GO:0006739	NADP metabolic process	17	1	0.4	0.8236
	GO:0006098	pentose-phosphate shunt	17	1	0.4	0.8236
	GO:0019362	pyridine nucleotide metabolic process	17	1	0.4	0.8236
	GO:0006351	transcription, DNA-templated	80	3	1.86	0.8239
	GO:0032774	RNA biosynthetic process	80	3	1.86	0.8239
	GO:0080167	response to karrikin	10	1	0.23	0.8264
	GO:0044767	single-organism developmental process	222	6	5.17	0.8264
	GO:0009653	anatomical structure morphogenesis	124	2	2.89	0.8266
	GO:0009749	response to glucose	11	1	0.26	0.8298
	GO:0006605	protein targeting	43	1	1	0.8306
	GO:1901617	organic hydroxy compound biosynthetic process	36	1	0.84	0.832
	GO:0034613	cellular protein localization	49	1	1.14	0.8352
	GO:0042744	hydrogen peroxide catabolic process	19	0	0.44	0.8366
	GO:0070301	cellular response to hydrogen peroxide	19	0	0.44	0.8366
	GO:0071214	cellular response to abiotic stimulus	18	1	0.42	0.8372
	GO:0070887	cellular response to chemical stimulus	113	3	2.63	0.8391
	GO:0009725	response to hormone	101	4	2.35	0.8395
	GO:0019216	regulation of lipid metabolic process	8	0	0.19	0.8407
	GO:0010026	trichome differentiation	15	0	0.35	0.8412
	GO:0009698	phenylpropanoid metabolic process	10	0	0.23	0.8414
	GO:0031323	regulation of cellular metabolic process	116	4	2.7	0.8418
	GO:0032879	regulation of localization	28	0	0.65	0.8423
	GO:0016567	protein ubiquitination	13	0	0.3	0.845
	GO:0010605	negative regulation of macromolecule metabolic process	39	1	0.91	0.8451
	GO:0051252	regulation of RNA metabolic process	69	2	1.61	0.8457
	GO:2001141	regulation of RNA biosynthetic process	69	2	1.61	0.8457
	GO:0006355	regulation of transcription, DNA-templated	69	2	1.61	0.8457
	GO:0034641	cellular nitrogen compound metabolic process	224	7	5.22	0.8459
	GO:0006807	nitrogen compound metabolic process	250	7	5.83	0.8462
	GO:0032502	developmental process	224	6	5.22	0.847
	GO:0040007	growth	75	1	1.75	0.8471
	GO:0048437	floral organ development	37	0	0.86	0.8473
	GO:0034660	ncRNA metabolic process	47	1	1.1	0.8511
	GO:0010090	trichome morphogenesis	14	0	0.33	0.8513
	GO:0009628	response to abiotic stimulus	196	6	4.57	0.8517
	GO:0009648	photoperiodism	13	0	0.3	0.8533
	GO:0046165	alcohol biosynthetic process	14	0	0.33	0.8537
	GO:0042325	regulation of phosphorylation	6	0	0.14	0.8559
	GO:0001932	regulation of protein phosphorylation	6	0	0.14	0.8559
	GO:0060255	regulation of macromolecule metabolic process	117	4	2.73	0.8587
	GO:0015672	monovalent inorganic cation transport	26	0	0.61	0.8588
	GO:0007623	circadian rhythm	20	0	0.47	0.8592
	GO:0048511	rhythmic process	20	0	0.47	0.8592
	GO:0019684	photosynthesis, light reaction	42	1	0.98	0.8597
	GO:0016570	histone modification	18	0	0.42	0.8601
	GO:0065007	biological regulation	274	8	6.39	0.8603
	GO:0006139	nucleobase-containing compound metabolic process	195	6	4.55	0.8613
	GO:0006261	DNA-dependent DNA replication	8	0	0.19	0.8616
	GO:0009743	response to carbohydrate	43	1	1	0.862
	GO:0048646	anatomical structure formation involved in morphogenesis	26	1	0.61	0.8645
	GO:0048438	floral whorl development	35	0	0.82	0.8646
	GO:0046483	heterocycle metabolic process	221	7	5.15	0.865
	GO:0045491	xylan metabolic process	12	1	0.28	0.866
	GO:0010410	hemicellulose metabolic process	12	1	0.28	0.866
	GO:0009813	flavonoid biosynthetic process	11	0	0.26	0.8678
	GO:1901615	organic hydroxy compound metabolic process	40	1	0.93	0.8681
	GO:0043269	regulation of ion transport	20	0	0.47	0.8682
	GO:0043038	amino acid activation	6	0	0.14	0.8721
	GO:0043039	tRNA aminoacylation	6	0	0.14	0.8721
	GO:0006418	tRNA aminoacylation for protein translation	6	0	0.14	0.8721
	GO:0008361	regulation of cell size	10	1	0.23	0.8733
	GO:0071322	cellular response to carbohydrate stimulus	10	0	0.23	0.8773
	GO:0009651	response to salt stress	62	3	1.45	0.8797
	GO:0051128	regulation of cellular component organization	28	0	0.65	0.8804
	GO:0009620	response to fungus	33	1	0.77	0.8817
	GO:0034599	cellular response to oxidative stress	24	0	0.56	0.8827
	GO:0006096	glycolytic process	18	1	0.42	0.8832
	GO:0019222	regulation of metabolic process	150	5	3.5	0.8838
	GO:0031399	regulation of protein modification process	31	1	0.72	0.8849
	GO:0042546	cell wall biogenesis	22	0	0.51	0.8852
	GO:0071496	cellular response to external stimulus	26	0	0.61	0.8866
	GO:0031668	cellular response to extracellular stimulus	26	0	0.61	0.8866
	GO:0006970	response to osmotic stress	71	3	1.66	0.8874
	GO:0010033	response to organic substance	157	5	3.66	0.8896
	GO:0006397	mRNA processing	9	0	0.21	0.8909
	GO:0072594	establishment of protein localization to organelle	26	0	0.61	0.8919
	GO:0033365	protein localization to organelle	26	0	0.61	0.8919
	GO:0006260	DNA replication	17	1	0.4	0.8932
	GO:0048638	regulation of developmental growth	23	0	0.54	0.8939
	GO:0009812	flavonoid metabolic process	16	0	0.37	0.8992
	GO:1903046	meiotic cell cycle process	10	0	0.23	0.9041
	GO:0009642	response to light intensity	25	0	0.58	0.9062
	GO:0051049	regulation of transport	23	0	0.54	0.9063
	GO:0040008	regulation of growth	24	0	0.56	0.9074
	GO:0034614	cellular response to reactive oxygen species	22	0	0.51	0.9086
	GO:0042445	hormone metabolic process	17	0	0.4	0.9088
	GO:0080090	regulation of primary metabolic process	108	3	2.52	0.9101
	GO:2000112	regulation of cellular macromolecule biosynthetic process	76	3	1.77	0.912
	GO:0010556	regulation of macromolecule biosynthetic process	76	3	1.77	0.912
	GO:0043648	dicarboxylic acid metabolic process	6	0	0.14	0.9134
	GO:0051276	chromosome organization	45	1	1.05	0.9135
	GO:0044763	single-organism cellular process	349	7	8.14	0.9149
	GO:0032535	regulation of cellular component size	16	1	0.37	0.9208
	GO:0090066	regulation of anatomical structure size	16	1	0.37	0.9208
	GO:0009926	auxin polar transport	14	1	0.33	0.9225
	GO:0043414	macromolecule methylation	29	0	0.68	0.9232
	GO:0006833	water transport	17	0	0.4	0.9251
	GO:0042044	fluid transport	17	0	0.4	0.9251
	GO:0070589	cellular component macromolecule biosynthetic process	7	0	0.16	0.9258
	GO:0045492	xylan biosynthetic process	7	0	0.16	0.9258
	GO:0010413	glucuronoxylan metabolic process	7	0	0.16	0.9258
	GO:0044038	cell wall macromolecule biosynthetic process	7	0	0.16	0.9258
	GO:0070592	cell wall polysaccharide biosynthetic process	7	0	0.16	0.9258
	GO:0010256	endomembrane system organization	20	0	0.47	0.928
	GO:0042221	response to chemical	215	6	5.01	0.9296
	GO:0010638	positive regulation of organelle organization	10	0	0.23	0.9318
	GO:0051130	positive regulation of cellular component organization	10	0	0.23	0.9318
	GO:0048444	floral organ morphogenesis	6	0	0.14	0.9345
	GO:0048563	post-embryonic organ morphogenesis	6	0	0.14	0.9345
	GO:0008213	protein alkylation	14	0	0.33	0.9369
	GO:0016571	histone methylation	14	0	0.33	0.9369
	GO:0006479	protein methylation	14	0	0.33	0.9369
	GO:0007127	meiosis I	9	0	0.21	0.9379
	GO:0045036	protein targeting to chloroplast	8	0	0.19	0.9413
	GO:0072596	establishment of protein localization to chloroplast	8	0	0.19	0.9413
	GO:0072598	protein localization to chloroplast	8	0	0.19	0.9413
	GO:0010467	gene expression	158	4	3.68	0.9417
	GO:0033044	regulation of chromosome organization	7	0	0.16	0.9485
	GO:0050896	response to stimulus	309	8	7.2	0.9536
	GO:0006259	DNA metabolic process	41	1	0.96	0.9568
	GO:0006812	cation transport	66	1	1.54	0.9593
	GO:0010050	vegetative phase change	6	0	0.14	0.9626
	GO:0065008	regulation of biological quality	97	3	2.26	0.9629
	GO:0090304	nucleic acid metabolic process	165	5	3.85	0.9669
	GO:0006325	chromatin organization	31	0	0.72	0.9679
	GO:0016070	RNA metabolic process	148	3	3.45	0.9781
	GO:0009414	response to water deprivation	46	1	1.07	0.9881
	GO:0009415	response to water	46	1	1.07	0.9881
	GO:0016143	S-glycoside metabolic process	18	0	0.42	0.9891
	GO:0019760	glucosinolate metabolic process	18	0	0.42	0.9891
	GO:0019757	glycosinolate metabolic process	18	0	0.42	0.9891
	GO:0016568	chromatin modification	25	0	0.58	0.9928
	GO:0006534	cysteine metabolic process	42	1	0.98	0.9933
	GO:0019344	cysteine biosynthetic process	42	1	0.98	0.9933
	GO:0008652	cellular amino acid biosynthetic process	64	1	1.49	0.9939
	GO:0009070	serine family amino acid biosynthetic process	43	1	1	0.9954
	GO:0009756	carbohydrate mediated signaling	8	0	0.19	0.9968
	GO:0010182	sugar mediated signaling pathway	8	0	0.19	0.9968
	GO:0070647	protein modification by small protein conjugation or removal	27	1	0.63	0.997
	GO:0000097	sulfur amino acid biosynthetic process	47	1	1.1	0.9974
	GO:0000096	sulfur amino acid metabolic process	53	1	1.24	0.9978
	GO:0016128	phytosteroid metabolic process	8	0	0.19	0.9978
	GO:0016129	phytosteroid biosynthetic process	8	0	0.19	0.9978
	GO:0016131	brassinosteroid metabolic process	8	0	0.19	0.9978
	GO:0016132	brassinosteroid biosynthetic process	8	0	0.19	0.9978
	GO:0009069	serine family amino acid metabolic process	49	1	1.14	0.9981
	GO:0010927	cellular component assembly involved in morphogenesis	6	0	0.14	0.9983
	GO:0042752	regulation of circadian rhythm	6	0	0.14	0.9989
	GO:0044786	cell cycle DNA replication	6	0	0.14	0.9989
	GO:0042023	DNA endoreduplication	6	0	0.14	0.9989
	GO:0006520	cellular amino acid metabolic process	77	1	1.79	0.999
	GO:1901605	alpha-amino acid metabolic process	64	1	1.49	0.9992
	GO:1901607	alpha-amino acid biosynthetic process	54	1	1.26	0.9993
	GO:0016144	S-glycoside biosynthetic process	16	0	0.37	0.9997
	GO:0019761	glucosinolate biosynthetic process	16	0	0.37	0.9997
	GO:0019758	glycosinolate biosynthetic process	16	0	0.37	0.9997
	GO:0044272	sulfur compound biosynthetic process	66	1	1.54	1
	GO:0008150	biological_process	429	10	10	1
	GO:0009765	photosynthesis, light harvesting	10	0	0.23	1
	GO:0006790	sulfur compound metabolic process	73	1	1.7	1
	GO:0044550	secondary metabolite biosynthetic process	22	0	0.51	1
cellular component	GO:0098588	bounding membrane of organelle	40	2	1.29	0.0099
	GO:0005635	nuclear envelope	8	1	0.26	0.0131
	GO:0005622	intracellular	437	13	14.1	0.0399
	GO:0005774	vacuolar membrane	25	1	0.81	0.0408
	GO:0044437	vacuolar part	25	1	0.81	0.0408
	GO:0043231	intracellular membrane-bounded organelle	416	13	13.42	0.0486
	GO:0043229	intracellular organelle	418	13	13.48	0.0524
	GO:0044425	membrane part	88	2	2.84	0.0539
	GO:0031224	intrinsic component of membrane	64	2	2.06	0.0575
	GO:0044424	intracellular part	436	13	14.06	0.0588
	GO:0016021	integral component of membrane	56	2	1.81	0.0863
	GO:0005886	plasma membrane	146	4	4.71	0.0909
	GO:0043226	organelle	419	13	13.52	0.1031
	GO:0044391	ribosomal subunit	6	0	0.19	0.1055
	GO:0043227	membrane-bounded organelle	417	13	13.45	0.1092
	GO:0071944	cell periphery	181	6	5.84	0.1149
	GO:0005773	vacuole	45	1	1.45	0.1427
	GO:0098589	membrane region	7	1	0.23	0.1491
	GO:0031982	vesicle	19	0	0.61	0.1647
	GO:0031988	membrane-bounded vesicle	19	0	0.61	0.1647
	GO:0031410	cytoplasmic vesicle	19	0	0.61	0.1647
	GO:0016023	cytoplasmic membrane-bounded vesicle	19	0	0.61	0.1647
	GO:0005911	cell-cell junction	71	4	2.29	0.175
	GO:0030054	cell junction	71	4	2.29	0.175
	GO:0055044	symplast	70	4	2.26	0.1754
	GO:0009506	plasmodesma	70	4	2.26	0.1754
	GO:0022626	cytosolic ribosome	12	1	0.39	0.1834
	GO:0044445	cytosolic part	12	1	0.39	0.1834
	GO:0005840	ribosome	15	1	0.48	0.1937
	GO:0005634	nucleus	209	10	6.74	0.2218
	GO:0005576	extracellular region	67	5	2.16	0.2241
	GO:0030529	ribonucleoprotein complex	23	2	0.74	0.2501
	GO:0012505	endomembrane system	70	3	2.26	0.2789
	GO:0048046	apoplast	42	3	1.35	0.2945
	GO:0005618	cell wall	46	2	1.48	0.3277
	GO:0030312	external encapsulating structure	46	2	1.48	0.3277
	GO:0005794	Golgi apparatus	49	2	1.58	0.3476
	GO:0009535	chloroplast thylakoid membrane	42	2	1.35	0.364
	GO:0055035	plastid thylakoid membrane	42	2	1.35	0.364
	GO:0042651	thylakoid membrane	42	2	1.35	0.364
	GO:0034357	photosynthetic membrane	42	2	1.35	0.364
	GO:0005737	cytoplasm	369	10	11.9	0.3714
	GO:0031975	envelope	79	2	2.55	0.4031
	GO:0031967	organelle envelope	79	2	2.55	0.4031
	GO:0005802	trans-Golgi network	12	1	0.39	0.4118
	GO:0044428	nuclear part	38	2	1.23	0.4188
	GO:0044436	thylakoid part	45	2	1.45	0.4436
	GO:0005623	cell	462	14	14.9	0.4461
	GO:0044464	cell part	462	14	14.9	0.4461
	GO:0005739	mitochondrion	89	2	2.87	0.4914
	GO:0005730	nucleolus	18	0	0.58	0.4919
	GO:0031225	anchored component of membrane	8	0	0.26	0.5005
	GO:0009706	chloroplast inner membrane	8	0	0.26	0.5178
	GO:0009528	plastid inner membrane	8	0	0.26	0.5178
	GO:0009579	thylakoid	56	2	1.81	0.5178
	GO:0009705	plant-type vacuole membrane	6	0	0.19	0.5253
	GO:0016604	nuclear body	6	0	0.19	0.5317
	GO:0031984	organelle subcompartment	50	2	1.61	0.5377
	GO:0031976	plastid thylakoid	50	2	1.61	0.5377
	GO:0009534	chloroplast thylakoid	50	2	1.61	0.5377
	GO:0042995	cell projection	6	0	0.19	0.538
	GO:0009526	plastid envelope	69	1	2.23	0.5395
	GO:0044431	Golgi apparatus part	15	1	0.48	0.5457
	GO:0005829	cytosol	121	5	3.9	0.5589
	GO:0046658	anchored component of plasma membrane	7	0	0.23	0.604
	GO:0031226	intrinsic component of plasma membrane	7	0	0.23	0.604
	GO:0005768	endosome	17	1	0.55	0.6207
	GO:0019866	organelle inner membrane	13	0	0.42	0.6318
	GO:0016020	membrane	238	9	7.68	0.6338
	GO:0009505	plant-type cell wall	19	0	0.61	0.6477
	GO:0044459	plasma membrane part	14	0	0.45	0.674
	GO:0044446	intracellular organelle part	218	6	7.03	0.6896
	GO:0043228	non-membrane-bounded organelle	49	1	1.58	0.6908
	GO:0043232	intracellular non-membrane-bounded organelle	49	1	1.58	0.6908
	GO:0005856	cytoskeleton	8	0	0.26	0.6915
	GO:0044430	cytoskeletal part	8	0	0.26	0.6915
	GO:0010287	plastoglobule	14	1	0.45	0.7121
	GO:0044434	chloroplast part	122	2	3.94	0.7136
	GO:0015630	microtubule cytoskeleton	7	0	0.23	0.7246
	GO:0005694	chromosome	11	0	0.35	0.7296
	GO:0044444	cytoplasmic part	343	8	11.06	0.7339
	GO:0005777	peroxisome	18	0	0.58	0.7474
	GO:0042579	microbody	18	0	0.58	0.7474
	GO:0044422	organelle part	218	6	7.03	0.7504
	GO:0032991	macromolecular complex	96	3	3.1	0.7659
	GO:0000325	plant-type vacuole	7	0	0.23	0.7722
	GO:0009941	chloroplast envelope	65	1	2.1	0.7802
	GO:0044435	plastid part	126	2	4.06	0.7804
	GO:0000151	ubiquitin ligase complex	8	0	0.26	0.788
	GO:0042170	plastid membrane	13	0	0.42	0.7949
	GO:0031969	chloroplast membrane	13	0	0.42	0.7949
	GO:0044427	chromosomal part	8	0	0.26	0.7963
	GO:0031090	organelle membrane	60	2	1.94	0.8056
	GO:0010319	stromule	6	0	0.19	0.8084
	GO:0043234	protein complex	77	2	2.48	0.8307
	GO:0005740	mitochondrial envelope	6	0	0.19	0.8384
	GO:0000785	chromatin	6	0	0.19	0.8436
	GO:1902494	catalytic complex	26	0	0.84	0.8507
	GO:0009543	chloroplast thylakoid lumen	8	1	0.26	0.8693
	GO:0031978	plastid thylakoid lumen	8	1	0.26	0.8693
	GO:0031981	nuclear lumen	28	0	0.9	0.8984
	GO:1990234	transferase complex	15	0	0.48	0.9008
	GO:0005759	mitochondrial matrix	7	0	0.23	0.9094
	GO:0009532	plastid stroma	78	2	2.52	0.9151
	GO:0009570	chloroplast stroma	76	2	2.45	0.9248
	GO:0005783	endoplasmic reticulum	25	1	0.81	0.9303
	GO:0031977	thylakoid lumen	12	1	0.39	0.9378
	GO:0070013	intracellular organelle lumen	37	0	1.19	0.9403
	GO:0043233	organelle lumen	37	0	1.19	0.9403
	GO:0009521	photosystem	18	0	0.58	0.9618
	GO:0005654	nucleoplasm	12	0	0.39	0.9667
	GO:0044429	mitochondrial part	11	0	0.35	0.9668
	GO:0009536	plastid	225	5	7.26	0.9674
	GO:0030076	light-harvesting complex	8	0	0.26	0.9703
	GO:0009522	photosystem I	8	0	0.26	0.9703
	GO:0009523	photosystem II	13	0	0.42	0.9726
	GO:0009507	chloroplast	213	5	6.87	0.9866
	GO:0044451	nucleoplasm part	10	0	0.32	0.9915
	GO:0031974	membrane-enclosed lumen	38	0	1.23	0.9939
	GO:0005575	cellular_component	465	15	15	1
molecular function	GO:0005215	transporter activity	40	0	1.02	0.033
	GO:0003723	RNA binding	29	1	0.74	0.035
	GO:0008047	enzyme activator activity	6	0	0.15	0.049
	GO:0008135	translation factor activity, nucleic acid binding	7	1	0.18	0.055
	GO:0030234	enzyme regulator activity	9	0	0.23	0.063
	GO:0043531	ADP binding	6	0	0.15	0.072
	GO:0003735	structural constituent of ribosome	7	0	0.18	0.073
	GO:0004672	protein kinase activity	34	2	0.87	0.083
	GO:0008324	cation transmembrane transporter activity	17	0	0.43	0.096
	GO:0036094	small molecule binding	132	3	3.37	0.103
	GO:0008509	anion transmembrane transporter activity	13	0	0.33	0.103
	GO:0015078	hydrogen ion transmembrane transporter activity	7	0	0.18	0.124
	GO:0035639	purine ribonucleoside triphosphate binding	80	2	2.04	0.135
	GO:0015075	ion transmembrane transporter activity	28	0	0.71	0.138
	GO:0005506	iron ion binding	11	1	0.28	0.139
	GO:0004674	protein serine/threonine kinase activity	23	1	0.59	0.147
	GO:0032549	ribonucleoside binding	84	2	2.14	0.149
	GO:0001882	nucleoside binding	84	2	2.14	0.149
	GO:0017076	purine nucleotide binding	84	2	2.14	0.149
	GO:0097367	carbohydrate derivative binding	84	2	2.14	0.149
	GO:0000166	nucleotide binding	128	3	3.27	0.15
	GO:1901265	nucleoside phosphate binding	128	3	3.27	0.15
	GO:0022892	substrate-specific transporter activity	33	0	0.84	0.156
	GO:0032550	purine ribonucleoside binding	83	2	2.12	0.164
	GO:0032553	ribonucleotide binding	83	2	2.12	0.164
	GO:0032555	purine ribonucleotide binding	83	2	2.12	0.164
	GO:0001883	purine nucleoside binding	83	2	2.12	0.164
	GO:0005524	ATP binding	73	2	1.86	0.165
	GO:0005515	protein binding	144	7	3.67	0.165
	GO:0030554	adenyl nucleotide binding	77	2	1.96	0.181
	GO:0016820	hydrolase activity, acting on acid anhydrides, catalyzing transmembrane movement of substances	6	0	0.15	0.192
	GO:0042626	ATPase activity, coupled to transmembrane movement of substances	6	0	0.15	0.192
	GO:0043492	ATPase activity, coupled to movement of substances	6	0	0.15	0.192
	GO:0032559	adenyl ribonucleotide binding	76	2	1.94	0.199
	GO:0004553	hydrolase activity, hydrolyzing O-glycosyl compounds	12	0	0.31	0.204
	GO:0022890	inorganic cation transmembrane transporter activity	12	0	0.31	0.208
	GO:0022804	active transmembrane transporter activity	23	0	0.59	0.215
	GO:0015077	monovalent inorganic cation transmembrane transporter activity	10	0	0.26	0.228
	GO:0003676	nucleic acid binding	79	2	2.02	0.23
	GO:0043566	structure-specific DNA binding	7	0	0.18	0.246
	GO:0009055	electron carrier activity	10	1	0.26	0.273
	GO:0016830	carbon-carbon lyase activity	6	1	0.15	0.278
	GO:0043168	anion binding	109	2	2.78	0.281
	GO:0022857	transmembrane transporter activity	33	0	0.84	0.294
	GO:0022891	substrate-specific transmembrane transporter activity	31	0	0.79	0.297
	GO:0015405	P-P-bond-hydrolysis-driven transmembrane transporter activity	9	0	0.23	0.303
	GO:0015399	primary active transmembrane transporter activity	9	0	0.23	0.303
	GO:0016787	hydrolase activity	103	3	2.63	0.309
	GO:0000287	magnesium ion binding	6	1	0.15	0.319
	GO:0032561	guanyl ribonucleotide binding	8	0	0.2	0.338
	GO:0008514	organic anion transmembrane transporter activity	8	0	0.2	0.338
	GO:0019001	guanyl nucleotide binding	8	0	0.2	0.338
	GO:0005525	GTP binding	8	0	0.2	0.338
	GO:0005198	structural molecule activity	10	0	0.26	0.342
	GO:0043167	ion binding	185	5	4.72	0.364
	GO:0016798	hydrolase activity, acting on glycosyl bonds	17	0	0.43	0.388
	GO:0019899	enzyme binding	13	1	0.33	0.389
	GO:0016817	hydrolase activity, acting on acid anhydrides	35	0	0.89	0.393
	GO:0016818	hydrolase activity, acting on acid anhydrides, in phosphorus-containing anhydrides	35	0	0.89	0.393
	GO:0016462	pyrophosphatase activity	35	0	0.89	0.393
	GO:0017111	nucleoside-triphosphatase activity	34	0	0.87	0.401
	GO:0042623	ATPase activity, coupled	21	0	0.54	0.409
	GO:1901363	heterocyclic compound binding	203	5	5.18	0.416
	GO:0097159	organic cyclic compound binding	203	5	5.18	0.416
	GO:0008168	methyltransferase activity	12	0	0.31	0.42
	GO:0016741	transferase activity, transferring one-carbon groups	12	0	0.31	0.42
	GO:0003924	GTPase activity	6	0	0.15	0.445
	GO:1901505	carbohydrate derivative transporter activity	6	0	0.15	0.445
	GO:1901677	phosphate transmembrane transporter activity	6	0	0.15	0.445
	GO:0004497	monooxygenase activity	9	2	0.23	0.463
	GO:0046914	transition metal ion binding	61	3	1.56	0.466
	GO:0042578	phosphoric ester hydrolase activity	15	2	0.38	0.474
	GO:0016791	phosphatase activity	15	2	0.38	0.474
	GO:0016835	carbon-oxygen lyase activity	9	0	0.23	0.478
	GO:0016747	transferase activity, transferring acyl groups other than amino-acyl groups	7	0	0.18	0.504
	GO:0016887	ATPase activity	24	0	0.61	0.515
	GO:0016773	phosphotransferase activity, alcohol group as acceptor	42	2	1.07	0.52
	GO:0043565	sequence-specific DNA binding	12	0	0.31	0.535
	GO:0015291	secondary active transmembrane transporter activity	13	0	0.33	0.536
	GO:0008757	S-adenosylmethionine-dependent methyltransferase activity	10	0	0.26	0.549
	GO:0016788	hydrolase activity, acting on ester bonds	36	3	0.92	0.553
	GO:0019900	kinase binding	9	0	0.23	0.555
	GO:0008270	zinc ion binding	33	1	0.84	0.557
	GO:0016874	ligase activity	15	1	0.38	0.567
	GO:0008170	N-methyltransferase activity	7	0	0.18	0.569
	GO:0008194	UDP-glycosyltransferase activity	6	0	0.15	0.571
	GO:0035251	UDP-glucosyltransferase activity	6	0	0.15	0.571
	GO:0004518	nuclease activity	7	0	0.18	0.577
	GO:0003824	catalytic activity	247	8	6.3	0.597
	GO:0008092	cytoskeletal protein binding	9	0	0.23	0.603
	GO:0004713	protein tyrosine kinase activity	10	0	0.26	0.622
	GO:0050660	flavin adenine dinucleotide binding	11	0	0.28	0.626
	GO:0046873	metal ion transmembrane transporter activity	7	0	0.18	0.626
	GO:0032403	protein complex binding	8	0	0.2	0.647
	GO:0016836	hydro-lyase activity	7	0	0.18	0.668
	GO:0016757	transferase activity, transferring glycosyl groups	11	0	0.28	0.682
	GO:0004721	phosphoprotein phosphatase activity	8	1	0.2	0.682
	GO:0003700	sequence-specific DNA binding transcription factor activity	29	1	0.74	0.695
	GO:0016301	kinase activity	50	2	1.28	0.701
	GO:0070011	peptidase activity, acting on L-amino acid peptides	21	1	0.54	0.726
	GO:0005507	copper ion binding	18	1	0.46	0.729
	GO:0005516	calmodulin binding	11	1	0.28	0.739
	GO:0043169	cation binding	99	4	2.53	0.746
	GO:0046527	glucosyltransferase activity	7	0	0.18	0.748
	GO:0016746	transferase activity, transferring acyl groups	9	0	0.23	0.75
	GO:0016758	transferase activity, transferring hexosyl groups	8	0	0.2	0.758
	GO:0046872	metal ion binding	95	4	2.42	0.763
	GO:0052689	carboxylic ester hydrolase activity	9	0	0.23	0.766
	GO:0016853	isomerase activity	10	1	0.26	0.767
	GO:0004842	ubiquitin-protein transferase activity	7	0	0.18	0.771
	GO:0050661	NADP binding	7	0	0.18	0.771
	GO:0005509	calcium ion binding	9	0	0.23	0.784
	GO:0005488	binding	318	9	8.11	0.787
	GO:0016627	oxidoreductase activity, acting on the CH-CH group of donors	13	0	0.33	0.793
	GO:0030246	carbohydrate binding	8	1	0.2	0.799
	GO:0016829	lyase activity	19	1	0.48	0.814
	GO:0016705	oxidoreductase activity, acting on paired donors, with incorporation or reduction of molecular oxygen	8	1	0.2	0.814
	GO:0051540	metal cluster binding	7	0	0.18	0.815
	GO:0051536	iron-sulfur cluster binding	7	0	0.18	0.815
	GO:0046983	protein dimerization activity	20	1	0.51	0.824
	GO:0060089	molecular transducer activity	11	0	0.28	0.824
	GO:0004871	signal transducer activity	11	0	0.28	0.824
	GO:0016772	transferase activity, transferring phosphorus-containing groups	56	2	1.43	0.826
	GO:0001071	nucleic acid binding transcription factor activity	30	1	0.77	0.839
	GO:0042802	identical protein binding	21	0	0.54	0.839
	GO:0042803	protein homodimerization activity	10	0	0.26	0.849
	GO:0016616	oxidoreductase activity, acting on the CH-OH group of donors, NAD or NADP as acceptor	12	0	0.31	0.851
	GO:0016614	oxidoreductase activity, acting on CH-OH group of donors	12	0	0.31	0.851
	GO:0046906	tetrapyrrole binding	15	1	0.38	0.863
	GO:0015297	antiporter activity	6	0	0.15	0.866
	GO:0048037	cofactor binding	28	0	0.71	0.868
	GO:0003682	chromatin binding	7	0	0.18	0.868
	GO:0016651	oxidoreductase activity, acting on NAD(P)H	8	0	0.2	0.871
	GO:0016875	ligase activity, forming carbon-oxygen bonds	6	0	0.15	0.873
	GO:0016876	ligase activity, forming aminoacyl-tRNA and related compounds	6	0	0.15	0.873
	GO:0004812	aminoacyl-tRNA ligase activity	6	0	0.15	0.873
	GO:0004175	endopeptidase activity	10	0	0.26	0.875
	GO:0016765	transferase activity, transferring alkyl or aryl (other than methyl) groups	6	0	0.15	0.875
	GO:0008233	peptidase activity	23	1	0.59	0.877
	GO:0018024	histone-lysine N-methyltransferase activity	6	0	0.15	0.877
	GO:0016278	lysine N-methyltransferase activity	6	0	0.15	0.877
	GO:0016279	protein-lysine N-methyltransferase activity	6	0	0.15	0.877
	GO:0042054	histone methyltransferase activity	6	0	0.15	0.877
	GO:0008276	protein methyltransferase activity	6	0	0.15	0.877
	GO:0050662	coenzyme binding	22	0	0.56	0.878
	GO:0016740	transferase activity	97	2	2.47	0.883
	GO:0019901	protein kinase binding	8	0	0.2	0.897
	GO:0016903	oxidoreductase activity, acting on the aldehyde or oxo group of donors	7	0	0.18	0.898
	GO:0016620	oxidoreductase activity, acting on the aldehyde or oxo group of donors, NAD or NADP as acceptor	7	0	0.18	0.898
	GO:0016628	oxidoreductase activity, acting on the CH-CH group of donors, NAD or NADP as acceptor	9	0	0.23	0.92
	GO:0008289	lipid binding	15	0	0.38	0.922
	GO:0005543	phospholipid binding	9	0	0.23	0.953
	GO:0016168	chlorophyll binding	9	0	0.23	0.958
	GO:0016491	oxidoreductase activity	60	2	1.53	0.961
	GO:0003677	DNA binding	48	1	1.22	0.962
	GO:0035091	phosphatidylinositol binding	6	0	0.15	0.969
	GO:0032440	2-alkenal reductase [NAD(P)] activity	7	0	0.18	0.989
	GO:0008236	serine-type peptidase activity	9	0	0.23	1
	GO:0003674	molecular_function	392	10	10	1
	GO:0017171	serine hydrolase activity	9	0	0.23	1
