# Supplementary material for: Transcriptome-Wide Identification and Characterization of Circular RNAs in Leaves of Chinese Cabbage (Brassica rapa L. ssp. pekinensis) in Response to Calcium Deficiency-Induced Tip-burn
Source: Sci Rep. 2019 Oct 10;9:14544. doi: 10.1038/s41598-019-51190-0 (PMC6787205; doi:10.1038/s41598-019-51190-0)
Supplement: Supplementary file 4 — Supplementary Table S4 [file 41598_2019_51190_MOESM4_ESM.xlsx]

## Sheet: T0_vs_T3.KEGG
Pathway	ko_ID	Unigene	gene	P-value	Corrected_P-value	Gene	KO
Plant hormone signal transduction	ko04075	1	10	Plant hormone signal transduction	0.347553	Bra040260	K14432
Peroxisome	ko04146	1	6	Peroxisome	0.223591	Bra018995	K13348
Carbon metabolism	ko01200	1	16	Carbon metabolism	0.501591	Bra031785	K00605
Biosynthesis of amino acids	ko01230	4	12	Biosynthesis of amino acids	0.000437775	Bra023559;Bra016589;Bra016729;Bra031031	K01653+K00058+K00134+K01649

## Sheet: T0_vs_T6.KEGG
#Pathway	ko_ID	Unigene	gene	P-value	Corrected_P-value	Gene	KO
Non-homologous end-joining	ko03450	1	1	Non-homologous end-joining	0.0348837	Bra002755	K10777
Carbon metabolism	ko01200	1	16	Carbon metabolism	0.448427	Bra028087	K01601
Peroxisome	ko04146	1	6	Peroxisome	0.194476	Bra018995	K13348
Plant hormone signal transduction	ko04075	2	10	Plant hormone signal transduction	0.040403	Bra033886;Bra015868	K14484+K14503
RNA transport	ko03013	1	8	RNA transport	0.251824	Bra007220	K03252
