# Supplementary material for: Transcriptome-Wide Identification and Characterization of Circular RNAs in Leaves of Chinese Cabbage (Brassica rapa L. ssp. pekinensis) in Response to Calcium Deficiency-Induced Tip-burn
Source: Sci Rep. 2019 Oct 10;9:14544. doi: 10.1038/s41598-019-51190-0 (PMC6787205; doi:10.1038/s41598-019-51190-0)
Supplement: Supplementary file 5 — Supplementary Table S5 [file 41598_2019_51190_MOESM5_ESM.xlsx]

## Sheet: miRNA-circRNA
miRNA	Target
bra-miR156a-5p	Scaffold000096:707852|715672
bra-miR156b-5p	Scaffold000096:707852|715672
bra-miR156c-5p	Scaffold000096:707852|715672
bra-miR156d-5p	Scaffold000096:707852|715672
bra-miR156e-5p	Scaffold000096:707852|715672
bra-miR156f-5p	Scaffold000096:707852|715672
bra-miR156g-5p	Scaffold000096:707852|715672
bra-miR162-3p	A03:25624636|25625081
bra-miR172c-5p	A03:16642841|16643256
bra-miR2111-5p	A09:20102134|20102717
bra-miR2111a-5p	A09:20102134|20102717
bra-miR2111b-5p	A09:20102134|20102717
bra-miR319-5p	A01:2314195|2314422
bra-miR398-3p	A01:1439816|1440374
bra-miR403-5p	A09:1620232|1620527
bra-miR5715	A09:12216575|12218499
bra-miR5716	A04:17020342|17021115
bra-miR5716	A03:5080315|5087846
bra-miR5716	A03:5084249|5089986
bra-miR5716	A04:17020117|17021115
bra-miR5717	A06:21248792|21249045
bra-miR5717	A08:15011103|15011390
bra-miR5725	A08:5357176|5357643
bra-miR5725	A07:17132138|17136858
bra-miR9555a-3p	A01:21129832|21135637
bra-miR9557-3p	A05:21277550|21280491
bra-miR9559-5p	A04:14206581|14219618
bra-miR9559-5p	A09:29303659|29304544
bra-miR9563b-3p	A04:3345027|3345584
bra-miR9565-5p	A09:9780971|9781594
bra-miR9565-5p	A01:2755239|2755943
bra-miR9566-5p	A10:6298620|6299590
bra-miR9567-5p	A05:5581060|5591162
