# Supplementary material for: Transcriptome-Wide Identification and Characterization of Circular RNAs in Leaves of Chinese Cabbage (Brassica rapa L. ssp. pekinensis) in Response to Calcium Deficiency-Induced Tip-burn
Source: Sci Rep. 2019 Oct 10;9:14544. doi: 10.1038/s41598-019-51190-0 (PMC6787205; doi:10.1038/s41598-019-51190-0)
Supplement: Supplementary file 6 — Supplementary Table S6 [file 41598_2019_51190_MOESM6_ESM.xlsx]

## Sheet: miRNA-target_mRNA
miRNA	Target mRNA
bra-miR156a-5p	Bra035199
bra-miR156a-5p	Bra014188
bra-miR156a-5p	Bra003305
bra-miR156a-5p	Bra040677
bra-miR156a-5p	Bra026471
bra-miR156a-5p	Bra036105
bra-miR156a-5p	Bra024241
bra-miR156a-5p	Bra022766
bra-miR156a-5p	Bra011860
bra-miR156a-5p	Bra027052
bra-miR156a-5p	Bra032822
bra-miR156a-5p	Bra001837
bra-miR156a-5p	Bra006973
bra-miR156a-5p	Bra024193
bra-miR156a-5p	Bra034957
bra-miR156a-5p	Bra023957
bra-miR156a-5p	Bra006834
bra-miR156a-5p	Bra012299
bra-miR156a-5p	Bra013131
bra-miR156a-5p	Bra004363
bra-miR156a-5p	Bra028944
bra-miR156a-5p	Bra009564
bra-miR156a-5p	Bra037350
bra-miR156a-5p	Bra036019
bra-miR156a-5p	Bra015398
bra-miR156a-5p	Bra000187
bra-miR156a-5p	Bra014309
bra-miR156a-5p	Bra030041
bra-miR156a-5p	Bra008126
bra-miR156a-5p	Bra005144
bra-miR156a-5p	Bra001023
bra-miR156a-5p	Bra025198
bra-miR156a-5p	Bra016914
bra-miR156a-5p	Bra010522
bra-miR156a-5p	Bra008625
bra-miR156a-5p	Bra021402
bra-miR156a-5p	Bra029168
bra-miR156a-5p	Bra018552
bra-miR156a-5p	Bra033671
bra-miR156a-5p	Bra024135
bra-miR156a-5p	Bra015029
bra-miR156a-5p	Bra030991
bra-miR156a-5p	Bra017606
bra-miR156a-5p	Bra037061
bra-miR156a-5p	Bra023908
bra-miR156a-5p	Bra017462
bra-miR156a-5p	Bra035831
bra-miR156a-5p	Bra008336
bra-miR156a-5p	Bra033573
bra-miR156a-5p	Bra024273
bra-miR156a-5p	Bra014007
bra-miR156a-5p	Bra004674
bra-miR156a-5p	Bra006596
bra-miR156a-5p	Bra017563
bra-miR156a-5p	Bra010949
bra-miR156a-5p	Bra038324
bra-miR156a-5p	Bra014599
bra-miR156a-5p	Bra022837
bra-miR156a-5p	Bra016891
bra-miR156a-5p	Bra006437
bra-miR156a-5p	Bra002855
bra-miR156a-5p	Bra027077
bra-miR156a-5p	Bra033067
bra-miR156a-5p	Bra024317
bra-miR156a-5p	Bra027478
bra-miR156a-5p	Bra016915
bra-miR156a-5p	Bra033064
bra-miR156a-5p	Bra034495
bra-miR156a-5p	Bra032535
bra-miR156a-5p	Bra030040
bra-miR156a-5p	Bra028067
bra-miR156a-5p	Bra006566
bra-miR156a-5p	Bra016131
bra-miR156a-5p	Bra036794
bra-miR156a-5p	Bra032440
bra-miR156a-5p	Bra000932
bra-miR156a-5p	Bra014610
bra-miR156a-5p	Bra025991
bra-miR156b-5p	Bra025198
bra-miR156b-5p	Bra016914
bra-miR156b-5p	Bra010522
bra-miR156b-5p	Bra029168
bra-miR156b-5p	Bra008625
bra-miR156b-5p	Bra021402
bra-miR156b-5p	Bra004363
bra-miR156b-5p	Bra023957
bra-miR156b-5p	Bra006834
bra-miR156b-5p	Bra012299
bra-miR156b-5p	Bra013131
bra-miR156b-5p	Bra028944
bra-miR156b-5p	Bra009564
bra-miR156b-5p	Bra037350
bra-miR156b-5p	Bra000187
bra-miR156b-5p	Bra014309
bra-miR156b-5p	Bra001023
bra-miR156b-5p	Bra030041
bra-miR156b-5p	Bra008126
bra-miR156b-5p	Bra005144
bra-miR156b-5p	Bra036019
bra-miR156b-5p	Bra015398
bra-miR156b-5p	Bra024241
bra-miR156b-5p	Bra036105
bra-miR156b-5p	Bra011860
bra-miR156b-5p	Bra022766
bra-miR156b-5p	Bra006973
bra-miR156b-5p	Bra024193
bra-miR156b-5p	Bra027052
bra-miR156b-5p	Bra001837
bra-miR156b-5p	Bra032822
bra-miR156b-5p	Bra034957
bra-miR156b-5p	Bra035199
bra-miR156b-5p	Bra040677
bra-miR156b-5p	Bra003305
bra-miR156b-5p	Bra014188
bra-miR156b-5p	Bra026471
bra-miR156b-5p	Bra032535
bra-miR156b-5p	Bra028067
bra-miR156b-5p	Bra030040
bra-miR156b-5p	Bra006566
bra-miR156b-5p	Bra014610
bra-miR156b-5p	Bra000932
bra-miR156b-5p	Bra025991
bra-miR156b-5p	Bra016131
bra-miR156b-5p	Bra036794
bra-miR156b-5p	Bra032440
bra-miR156b-5p	Bra014599
bra-miR156b-5p	Bra038324
bra-miR156b-5p	Bra027077
bra-miR156b-5p	Bra033067
bra-miR156b-5p	Bra022837
bra-miR156b-5p	Bra016891
bra-miR156b-5p	Bra006437
bra-miR156b-5p	Bra002855
bra-miR156b-5p	Bra024317
bra-miR156b-5p	Bra027478
bra-miR156b-5p	Bra034495
bra-miR156b-5p	Bra016915
bra-miR156b-5p	Bra033064
bra-miR156b-5p	Bra008336
bra-miR156b-5p	Bra035831
bra-miR156b-5p	Bra024273
bra-miR156b-5p	Bra033573
bra-miR156b-5p	Bra014007
bra-miR156b-5p	Bra010949
bra-miR156b-5p	Bra017563
bra-miR156b-5p	Bra004674
bra-miR156b-5p	Bra006596
bra-miR156b-5p	Bra018552
bra-miR156b-5p	Bra024135
bra-miR156b-5p	Bra030991
bra-miR156b-5p	Bra015029
bra-miR156b-5p	Bra017606
bra-miR156b-5p	Bra033671
bra-miR156b-5p	Bra023908
bra-miR156b-5p	Bra017462
bra-miR156b-5p	Bra037061
bra-miR156c-5p	Bra014599
bra-miR156c-5p	Bra038324
bra-miR156c-5p	Bra033067
bra-miR156c-5p	Bra027077
bra-miR156c-5p	Bra016891
bra-miR156c-5p	Bra022837
bra-miR156c-5p	Bra006437
bra-miR156c-5p	Bra002855
bra-miR156c-5p	Bra027478
bra-miR156c-5p	Bra024317
bra-miR156c-5p	Bra034495
bra-miR156c-5p	Bra016915
bra-miR156c-5p	Bra033064
bra-miR156c-5p	Bra032535
bra-miR156c-5p	Bra028067
bra-miR156c-5p	Bra030040
bra-miR156c-5p	Bra006566
bra-miR156c-5p	Bra014610
bra-miR156c-5p	Bra000932
bra-miR156c-5p	Bra025991
bra-miR156c-5p	Bra036794
bra-miR156c-5p	Bra016131
bra-miR156c-5p	Bra032440
bra-miR156c-5p	Bra018552
bra-miR156c-5p	Bra024135
bra-miR156c-5p	Bra030991
bra-miR156c-5p	Bra015029
bra-miR156c-5p	Bra017606
bra-miR156c-5p	Bra033671
bra-miR156c-5p	Bra023908
bra-miR156c-5p	Bra017462
bra-miR156c-5p	Bra037061
bra-miR156c-5p	Bra008336
bra-miR156c-5p	Bra035831
bra-miR156c-5p	Bra033573
bra-miR156c-5p	Bra024273
bra-miR156c-5p	Bra014007
bra-miR156c-5p	Bra017563
bra-miR156c-5p	Bra010949
bra-miR156c-5p	Bra006596
bra-miR156c-5p	Bra004674
bra-miR156c-5p	Bra004363
bra-miR156c-5p	Bra006834
bra-miR156c-5p	Bra012299
bra-miR156c-5p	Bra023957
bra-miR156c-5p	Bra013131
bra-miR156c-5p	Bra028944
bra-miR156c-5p	Bra009564
bra-miR156c-5p	Bra037350
bra-miR156c-5p	Bra014309
bra-miR156c-5p	Bra000187
bra-miR156c-5p	Bra008126
bra-miR156c-5p	Bra030041
bra-miR156c-5p	Bra005144
bra-miR156c-5p	Bra001023
bra-miR156c-5p	Bra036019
bra-miR156c-5p	Bra015398
bra-miR156c-5p	Bra025198
bra-miR156c-5p	Bra016914
bra-miR156c-5p	Bra010522
bra-miR156c-5p	Bra029168
bra-miR156c-5p	Bra008625
bra-miR156c-5p	Bra021402
bra-miR156c-5p	Bra035199
bra-miR156c-5p	Bra040677
bra-miR156c-5p	Bra014188
bra-miR156c-5p	Bra003305
bra-miR156c-5p	Bra026471
bra-miR156c-5p	Bra024241
bra-miR156c-5p	Bra036105
bra-miR156c-5p	Bra011860
bra-miR156c-5p	Bra022766
bra-miR156c-5p	Bra006973
bra-miR156c-5p	Bra024193
bra-miR156c-5p	Bra027052
bra-miR156c-5p	Bra032822
bra-miR156c-5p	Bra001837
bra-miR156c-5p	Bra034957
bra-miR156d-5p	Bra029168
bra-miR156d-5p	Bra008625
bra-miR156d-5p	Bra021402
bra-miR156d-5p	Bra010522
bra-miR156d-5p	Bra025198
bra-miR156d-5p	Bra016914
bra-miR156d-5p	Bra014309
bra-miR156d-5p	Bra000187
bra-miR156d-5p	Bra030041
bra-miR156d-5p	Bra008126
bra-miR156d-5p	Bra005144
bra-miR156d-5p	Bra001023
bra-miR156d-5p	Bra036019
bra-miR156d-5p	Bra015398
bra-miR156d-5p	Bra009564
bra-miR156d-5p	Bra037350
bra-miR156d-5p	Bra028944
bra-miR156d-5p	Bra004363
bra-miR156d-5p	Bra006834
bra-miR156d-5p	Bra012299
bra-miR156d-5p	Bra023957
bra-miR156d-5p	Bra013131
bra-miR156d-5p	Bra034957
bra-miR156d-5p	Bra006973
bra-miR156d-5p	Bra024193
bra-miR156d-5p	Bra027052
bra-miR156d-5p	Bra001837
bra-miR156d-5p	Bra032822
bra-miR156d-5p	Bra022766
bra-miR156d-5p	Bra011860
bra-miR156d-5p	Bra024241
bra-miR156d-5p	Bra036105
bra-miR156d-5p	Bra026471
bra-miR156d-5p	Bra040677
bra-miR156d-5p	Bra014188
bra-miR156d-5p	Bra003305
bra-miR156d-5p	Bra035199
bra-miR156d-5p	Bra000932
bra-miR156d-5p	Bra014610
bra-miR156d-5p	Bra025991
bra-miR156d-5p	Bra016131
bra-miR156d-5p	Bra036794
bra-miR156d-5p	Bra032440
bra-miR156d-5p	Bra006566
bra-miR156d-5p	Bra028067
bra-miR156d-5p	Bra030040
bra-miR156d-5p	Bra032535
bra-miR156d-5p	Bra034495
bra-miR156d-5p	Bra016915
bra-miR156d-5p	Bra033064
bra-miR156d-5p	Bra027478
bra-miR156d-5p	Bra024317
bra-miR156d-5p	Bra027077
bra-miR156d-5p	Bra033067
bra-miR156d-5p	Bra016891
bra-miR156d-5p	Bra022837
bra-miR156d-5p	Bra002855
bra-miR156d-5p	Bra006437
bra-miR156d-5p	Bra014599
bra-miR156d-5p	Bra038324
bra-miR156d-5p	Bra017563
bra-miR156d-5p	Bra010949
bra-miR156d-5p	Bra006596
bra-miR156d-5p	Bra004674
bra-miR156d-5p	Bra033573
bra-miR156d-5p	Bra024273
bra-miR156d-5p	Bra014007
bra-miR156d-5p	Bra008336
bra-miR156d-5p	Bra035831
bra-miR156d-5p	Bra017462
bra-miR156d-5p	Bra023908
bra-miR156d-5p	Bra037061
bra-miR156d-5p	Bra024135
bra-miR156d-5p	Bra015029
bra-miR156d-5p	Bra030991
bra-miR156d-5p	Bra017606
bra-miR156d-5p	Bra033671
bra-miR156d-5p	Bra018552
bra-miR156e-5p	Bra022766
bra-miR156e-5p	Bra011860
bra-miR156e-5p	Bra036105
bra-miR156e-5p	Bra024241
bra-miR156e-5p	Bra034957
bra-miR156e-5p	Bra027052
bra-miR156e-5p	Bra032822
bra-miR156e-5p	Bra001837
bra-miR156e-5p	Bra024193
bra-miR156e-5p	Bra006973
bra-miR156e-5p	Bra014188
bra-miR156e-5p	Bra003305
bra-miR156e-5p	Bra040677
bra-miR156e-5p	Bra035199
bra-miR156e-5p	Bra026471
bra-miR156e-5p	Bra025198
bra-miR156e-5p	Bra016914
bra-miR156e-5p	Bra008625
bra-miR156e-5p	Bra021402
bra-miR156e-5p	Bra029168
bra-miR156e-5p	Bra010522
bra-miR156e-5p	Bra028944
bra-miR156e-5p	Bra023957
bra-miR156e-5p	Bra006834
bra-miR156e-5p	Bra012299
bra-miR156e-5p	Bra013131
bra-miR156e-5p	Bra004363
bra-miR156e-5p	Bra036019
bra-miR156e-5p	Bra015398
bra-miR156e-5p	Bra014309
bra-miR156e-5p	Bra000187
bra-miR156e-5p	Bra008126
bra-miR156e-5p	Bra030041
bra-miR156e-5p	Bra005144
bra-miR156e-5p	Bra001023
bra-miR156e-5p	Bra009564
bra-miR156e-5p	Bra037350
bra-miR156e-5p	Bra035831
bra-miR156e-5p	Bra008336
bra-miR156e-5p	Bra004674
bra-miR156e-5p	Bra006596
bra-miR156e-5p	Bra017563
bra-miR156e-5p	Bra010949
bra-miR156e-5p	Bra024273
bra-miR156e-5p	Bra033573
bra-miR156e-5p	Bra014007
bra-miR156e-5p	Bra018552
bra-miR156e-5p	Bra037061
bra-miR156e-5p	Bra023908
bra-miR156e-5p	Bra017462
bra-miR156e-5p	Bra033671
bra-miR156e-5p	Bra024135
bra-miR156e-5p	Bra030991
bra-miR156e-5p	Bra015029
bra-miR156e-5p	Bra017606
bra-miR156e-5p	Bra030040
bra-miR156e-5p	Bra028067
bra-miR156e-5p	Bra032535
bra-miR156e-5p	Bra016131
bra-miR156e-5p	Bra036794
bra-miR156e-5p	Bra032440
bra-miR156e-5p	Bra000932
bra-miR156e-5p	Bra014610
bra-miR156e-5p	Bra025991
bra-miR156e-5p	Bra006566
bra-miR156e-5p	Bra016891
bra-miR156e-5p	Bra022837
bra-miR156e-5p	Bra006437
bra-miR156e-5p	Bra002855
bra-miR156e-5p	Bra033067
bra-miR156e-5p	Bra027077
bra-miR156e-5p	Bra038324
bra-miR156e-5p	Bra014599
bra-miR156e-5p	Bra016915
bra-miR156e-5p	Bra033064
bra-miR156e-5p	Bra034495
bra-miR156e-5p	Bra024317
bra-miR156e-5p	Bra027478
bra-miR156f-5p	Bra028944
bra-miR156f-5p	Bra004363
bra-miR156f-5p	Bra013131
bra-miR156f-5p	Bra006834
bra-miR156f-5p	Bra023957
bra-miR156f-5p	Bra012299
bra-miR156f-5p	Bra005144
bra-miR156f-5p	Bra030041
bra-miR156f-5p	Bra001023
bra-miR156f-5p	Bra008126
bra-miR156f-5p	Bra000187
bra-miR156f-5p	Bra014309
bra-miR156f-5p	Bra015398
bra-miR156f-5p	Bra036019
bra-miR156f-5p	Bra037350
bra-miR156f-5p	Bra009564
bra-miR156f-5p	Bra016914
bra-miR156f-5p	Bra025198
bra-miR156f-5p	Bra029168
bra-miR156f-5p	Bra021402
bra-miR156f-5p	Bra008625
bra-miR156f-5p	Bra010522
bra-miR156f-5p	Bra040677
bra-miR156f-5p	Bra003305
bra-miR156f-5p	Bra014188
bra-miR156f-5p	Bra035199
bra-miR156f-5p	Bra026471
bra-miR156f-5p	Bra022766
bra-miR156f-5p	Bra011860
bra-miR156f-5p	Bra024241
bra-miR156f-5p	Bra036105
bra-miR156f-5p	Bra034957
bra-miR156f-5p	Bra006973
bra-miR156f-5p	Bra024193
bra-miR156f-5p	Bra032822
bra-miR156f-5p	Bra001837
bra-miR156f-5p	Bra027052
bra-miR156f-5p	Bra033067
bra-miR156f-5p	Bra027077
bra-miR156f-5p	Bra006437
bra-miR156f-5p	Bra002855
bra-miR156f-5p	Bra022837
bra-miR156f-5p	Bra016891
bra-miR156f-5p	Bra014599
bra-miR156f-5p	Bra038324
bra-miR156f-5p	Bra034495
bra-miR156f-5p	Bra033064
bra-miR156f-5p	Bra016915
bra-miR156f-5p	Bra024317
bra-miR156f-5p	Bra027478
bra-miR156f-5p	Bra028067
bra-miR156f-5p	Bra030040
bra-miR156f-5p	Bra032535
bra-miR156f-5p	Bra025991
bra-miR156f-5p	Bra014610
bra-miR156f-5p	Bra000932
bra-miR156f-5p	Bra032440
bra-miR156f-5p	Bra036794
bra-miR156f-5p	Bra016131
bra-miR156f-5p	Bra006566
bra-miR156f-5p	Bra018552
bra-miR156f-5p	Bra023908
bra-miR156f-5p	Bra017462
bra-miR156f-5p	Bra037061
bra-miR156f-5p	Bra015029
bra-miR156f-5p	Bra030991
bra-miR156f-5p	Bra017606
bra-miR156f-5p	Bra024135
bra-miR156f-5p	Bra033671
bra-miR156f-5p	Bra008336
bra-miR156f-5p	Bra035831
bra-miR156f-5p	Bra010949
bra-miR156f-5p	Bra017563
bra-miR156f-5p	Bra006596
bra-miR156f-5p	Bra004674
bra-miR156f-5p	Bra014007
bra-miR156f-5p	Bra033573
bra-miR156f-5p	Bra024273
bra-miR156g-5p	Bra025198
bra-miR156g-5p	Bra016914
bra-miR156g-5p	Bra008625
bra-miR156g-5p	Bra021402
bra-miR156g-5p	Bra029168
bra-miR156g-5p	Bra010522
bra-miR156g-5p	Bra028944
bra-miR156g-5p	Bra012299
bra-miR156g-5p	Bra006834
bra-miR156g-5p	Bra023957
bra-miR156g-5p	Bra013131
bra-miR156g-5p	Bra004363
bra-miR156g-5p	Bra036019
bra-miR156g-5p	Bra015398
bra-miR156g-5p	Bra000187
bra-miR156g-5p	Bra014309
bra-miR156g-5p	Bra030041
bra-miR156g-5p	Bra008126
bra-miR156g-5p	Bra001023
bra-miR156g-5p	Bra005144
bra-miR156g-5p	Bra009564
bra-miR156g-5p	Bra037350
bra-miR156g-5p	Bra011860
bra-miR156g-5p	Bra022766
bra-miR156g-5p	Bra036105
bra-miR156g-5p	Bra024241
bra-miR156g-5p	Bra034957
bra-miR156g-5p	Bra027052
bra-miR156g-5p	Bra001837
bra-miR156g-5p	Bra032822
bra-miR156g-5p	Bra024193
bra-miR156g-5p	Bra006973
bra-miR156g-5p	Bra014188
bra-miR156g-5p	Bra003305
bra-miR156g-5p	Bra040677
bra-miR156g-5p	Bra035199
bra-miR156g-5p	Bra026471
bra-miR156g-5p	Bra030040
bra-miR156g-5p	Bra028067
bra-miR156g-5p	Bra032535
bra-miR156g-5p	Bra036794
bra-miR156g-5p	Bra016131
bra-miR156g-5p	Bra032440
bra-miR156g-5p	Bra014610
bra-miR156g-5p	Bra000932
bra-miR156g-5p	Bra025991
bra-miR156g-5p	Bra006566
bra-miR156g-5p	Bra022837
bra-miR156g-5p	Bra016891
bra-miR156g-5p	Bra002855
bra-miR156g-5p	Bra006437
bra-miR156g-5p	Bra027077
bra-miR156g-5p	Bra033067
bra-miR156g-5p	Bra038324
bra-miR156g-5p	Bra014599
bra-miR156g-5p	Bra016915
bra-miR156g-5p	Bra033064
bra-miR156g-5p	Bra034495
bra-miR156g-5p	Bra027478
bra-miR156g-5p	Bra024317
bra-miR156g-5p	Bra035831
bra-miR156g-5p	Bra008336
bra-miR156g-5p	Bra006596
bra-miR156g-5p	Bra004674
bra-miR156g-5p	Bra010949
bra-miR156g-5p	Bra017563
bra-miR156g-5p	Bra024273
bra-miR156g-5p	Bra033573
bra-miR156g-5p	Bra014007
bra-miR156g-5p	Bra018552
bra-miR156g-5p	Bra037061
bra-miR156g-5p	Bra023908
bra-miR156g-5p	Bra017462
bra-miR156g-5p	Bra033671
bra-miR156g-5p	Bra024135
bra-miR156g-5p	Bra015029
bra-miR156g-5p	Bra030991
bra-miR156g-5p	Bra017606
bra-miR162-3p	Bra011940
bra-miR162-3p	Bra006067
bra-miR162-3p	Bra001782
bra-miR162-3p	Bra034173
bra-miR162-3p	Bra032738
bra-miR162-3p	Bra014849
bra-miR162-3p	Bra010498
bra-miR162-3p	Bra001606
bra-miR162-3p	Bra001405
bra-miR162-3p	Bra008580
bra-miR162-3p	Bra022560
bra-miR162-3p	Bra036768
bra-miR162-3p	Bra009244
bra-miR162-3p	Bra019086
bra-miR162-3p	Bra024889
bra-miR162-3p	Bra003166
bra-miR162-3p	Bra013788
bra-miR162-3p	Bra035821
bra-miR162-3p	Bra010359
bra-miR162-3p	Bra023354
bra-miR162-3p	Bra000720
bra-miR162-3p	Bra019231
bra-miR162-3p	Bra033293
bra-miR172c-5p	Bra021587
bra-miR172c-5p	Bra006252
bra-miR172c-5p	Bra033994
bra-miR172c-5p	Bra012260
bra-miR172c-5p	Bra021405
bra-miR172c-5p	Bra012583
bra-miR172c-5p	Bra033920
bra-miR172c-5p	Bra001954
bra-miR172c-5p	Bra004269
bra-miR172c-5p	Bra014950
bra-miR172c-5p	Bra025529
bra-miR172c-5p	Bra027146
bra-miR172c-5p	Bra006498
bra-miR172c-5p	Bra011826
bra-miR172c-5p	Bra006302
bra-miR172c-5p	Bra039668
bra-miR172c-5p	Bra022973
bra-miR172c-5p	Bra023680
bra-miR172c-5p	Bra038986
bra-miR172c-5p	Bra030272
bra-miR172c-5p	Bra013595
bra-miR172c-5p	Bra000623
bra-miR172c-5p	Bra013077
bra-miR172c-5p	Bra014790
bra-miR172c-5p	Bra003993
bra-miR172c-5p	Bra028952
bra-miR172c-5p	Bra038213
bra-miR172c-5p	Bra017317
bra-miR172c-5p	Bra010098
bra-miR172c-5p	Bra040072
bra-miR172c-5p	Bra038496
bra-miR172c-5p	Bra027659
bra-miR172c-5p	Bra030135
bra-miR172c-5p	Bra006464
bra-miR172c-5p	Bra001395
bra-miR172c-5p	Bra036189
bra-miR172c-5p	Bra039337
bra-miR172c-5p	Bra015224
bra-miR172c-5p	Bra024495
bra-miR172c-5p	Bra022541
bra-miR172c-5p	Bra004912
bra-miR172c-5p	Bra022048
bra-miR172c-5p	Bra038661
bra-miR172c-5p	Bra004217
bra-miR172c-5p	Bra000344
bra-miR172c-5p	Bra022410
bra-miR172c-5p	Bra036865
bra-miR172c-5p	Bra003915
bra-miR172c-5p	Bra002030
bra-miR172c-5p	Bra039398
bra-miR172c-5p	Bra005778
bra-miR172c-5p	Bra014239
bra-miR172c-5p	Bra005206
bra-miR172c-5p	Bra007568
bra-miR172c-5p	Bra006346
bra-miR172c-5p	Bra008269
bra-miR172c-5p	Bra014788
bra-miR172c-5p	Bra008276
bra-miR172c-5p	Bra003604
bra-miR172c-5p	Bra021687
bra-miR172c-5p	Bra018079
bra-miR172c-5p	Bra011447
bra-miR172c-5p	Bra038122
bra-miR172c-5p	Bra008804
bra-miR172c-5p	Bra008926
bra-miR172c-5p	Bra022416
bra-miR172c-5p	Bra001589
bra-miR172c-5p	Bra038958
bra-miR172c-5p	Bra009456
bra-miR172c-5p	Bra038392
bra-miR172c-5p	Bra021714
bra-miR172c-5p	Bra037785
bra-miR172c-5p	Bra000473
bra-miR172c-5p	Bra040969
bra-miR172c-5p	Bra031491
bra-miR172c-5p	Bra036769
bra-miR172c-5p	Bra003926
bra-miR172c-5p	Bra041007
bra-miR172c-5p	Bra026488
bra-miR172c-5p	Bra027952
bra-miR172c-5p	Bra015200
bra-miR172c-5p	Bra009076
bra-miR172c-5p	Bra035976
bra-miR172c-5p	Bra031523
bra-miR172c-5p	Bra001342
bra-miR172c-5p	Bra019857
bra-miR172c-5p	Bra002811
bra-miR172c-5p	Bra033515
bra-miR172c-5p	Bra015924
bra-miR172c-5p	Bra008268
bra-miR172c-5p	Bra015276
bra-miR172c-5p	Bra025360
bra-miR172c-5p	Bra017897
bra-miR172c-5p	Bra019218
bra-miR172c-5p	Bra024315
bra-miR172c-5p	Bra018037
bra-miR172c-5p	Bra034075
bra-miR172c-5p	Bra016073
bra-miR172c-5p	Bra018554
bra-miR172c-5p	Bra021712
bra-miR172c-5p	Bra007698
bra-miR172c-5p	Bra023711
bra-miR172c-5p	Bra008763
bra-miR172c-5p	Bra016075
bra-miR172c-5p	Bra010273
bra-miR172c-5p	Bra035422
bra-miR172c-5p	Bra021589
bra-miR172c-5p	Bra027701
bra-miR172c-5p	Bra026212
bra-miR172c-5p	Bra007050
bra-miR172c-5p	Bra002368
bra-miR172c-5p	Bra015191
bra-miR172c-5p	Bra031968
bra-miR172c-5p	Bra028612
bra-miR172c-5p	Bra034727
bra-miR172c-5p	Bra040235
bra-miR172c-5p	Bra023681
bra-miR172c-5p	Bra003952
bra-miR172c-5p	Bra038176
bra-miR172c-5p	Bra014465
bra-miR172c-5p	Bra034231
bra-miR172c-5p	Bra008050
bra-miR172c-5p	Bra020780
bra-miR172c-5p	Bra018926
bra-miR172c-5p	Bra007400
bra-miR172c-5p	Bra010163
bra-miR172c-5p	Bra012298
bra-miR172c-5p	Bra008963
bra-miR172c-5p	Bra029726
bra-miR172c-5p	Bra005422
bra-miR172c-5p	Bra039628
bra-miR172c-5p	Bra024997
bra-miR172c-5p	Bra001676
bra-miR172c-5p	Bra024961
bra-miR172c-5p	Bra008737
bra-miR172c-5p	Bra004895
bra-miR172c-5p	Bra036608
bra-miR172c-5p	Bra002263
bra-miR172c-5p	Bra011865
bra-miR172c-5p	Bra035499
bra-miR172c-5p	Bra011285
bra-miR172c-5p	Bra030327
bra-miR172c-5p	Bra009117
bra-miR172c-5p	Bra008805
bra-miR172c-5p	Bra016532
bra-miR172c-5p	Bra029618
bra-miR172c-5p	Bra016278
bra-miR172c-5p	Bra037390
bra-miR172c-5p	Bra037538
bra-miR172c-5p	Bra034094
bra-miR172c-5p	Bra012039
bra-miR172c-5p	Bra000236
bra-miR172c-5p	Bra035919
bra-miR172c-5p	Bra020267
bra-miR172c-5p	Bra020065
bra-miR172c-5p	Bra007551
bra-miR172c-5p	Bra001799
bra-miR172c-5p	Bra028790
bra-miR172c-5p	Bra028948
bra-miR172c-5p	Bra026811
bra-miR172c-5p	Bra027779
bra-miR172c-5p	Bra001616
bra-miR172c-5p	Bra010705
bra-miR172c-5p	Bra004974
bra-miR172c-5p	Bra007138
bra-miR172c-5p	Bra038668
bra-miR172c-5p	Bra037763
bra-miR172c-5p	Bra002220
bra-miR172c-5p	Bra000214
bra-miR172c-5p	Bra027661
bra-miR172c-5p	Bra020279
bra-miR172c-5p	Bra004292
bra-miR172c-5p	Bra007571
bra-miR172c-5p	Bra038303
bra-miR172c-5p	Bra010439
bra-miR172c-5p	Bra027147
bra-miR172c-5p	Bra031057
bra-miR172c-5p	Bra009323
bra-miR2111-5p	Bra038034
bra-miR2111-5p	Bra022000
bra-miR2111-5p	Bra021829
bra-miR2111-5p	Bra030243
bra-miR2111-5p	Bra000797
bra-miR2111-5p	Bra028921
bra-miR2111-5p	Bra040223
bra-miR2111-5p	Bra011354
bra-miR2111-5p	Bra004100
bra-miR2111-5p	Bra025842
bra-miR2111-5p	Bra023274
bra-miR2111-5p	Bra012683
bra-miR2111-5p	Bra012247
bra-miR2111-5p	Bra028453
bra-miR2111-5p	Bra017737
bra-miR2111-5p	Bra031090
bra-miR2111-5p	Bra032983
bra-miR2111-5p	Bra038100
bra-miR2111-5p	Bra013824
bra-miR2111-5p	Bra034626
bra-miR2111-5p	Bra024236
bra-miR2111-5p	Bra017913
bra-miR2111-5p	Bra001221
bra-miR2111-5p	Bra035186
bra-miR2111-5p	Bra025251
bra-miR2111-5p	Bra035607
bra-miR2111a-5p	Bra028921
bra-miR2111a-5p	Bra030243
bra-miR2111a-5p	Bra021829
bra-miR2111a-5p	Bra014950
bra-miR2111a-5p	Bra023274
bra-miR2111a-5p	Bra025842
bra-miR2111a-5p	Bra032562
bra-miR2111a-5p	Bra004100
bra-miR2111a-5p	Bra027652
bra-miR2111a-5p	Bra040223
bra-miR2111a-5p	Bra024458
bra-miR2111a-5p	Bra022000
bra-miR2111a-5p	Bra011770
bra-miR2111a-5p	Bra024236
bra-miR2111a-5p	Bra025251
bra-miR2111a-5p	Bra035186
bra-miR2111a-5p	Bra017737
bra-miR2111a-5p	Bra028453
bra-miR2111a-5p	Bra034626
bra-miR2111a-5p	Bra014951
bra-miR2111a-5p	Bra032983
bra-miR2111a-5p	Bra031090
bra-miR2111b-5p	Bra028921
bra-miR2111b-5p	Bra030243
bra-miR2111b-5p	Bra021829
bra-miR2111b-5p	Bra014950
bra-miR2111b-5p	Bra023274
bra-miR2111b-5p	Bra032562
bra-miR2111b-5p	Bra025842
bra-miR2111b-5p	Bra027652
bra-miR2111b-5p	Bra004100
bra-miR2111b-5p	Bra040223
bra-miR2111b-5p	Bra024458
bra-miR2111b-5p	Bra022000
bra-miR2111b-5p	Bra011770
bra-miR2111b-5p	Bra024236
bra-miR2111b-5p	Bra025251
bra-miR2111b-5p	Bra035186
bra-miR2111b-5p	Bra017737
bra-miR2111b-5p	Bra028453
bra-miR2111b-5p	Bra034626
bra-miR2111b-5p	Bra014951
bra-miR2111b-5p	Bra032983
bra-miR2111b-5p	Bra031090
bra-miR319-5p	Bra031250
bra-miR319-5p	Bra011405
bra-miR319-5p	Bra016795
bra-miR319-5p	Bra029706
bra-miR319-5p	Bra024928
bra-miR319-5p	Bra006838
bra-miR319-5p	Bra024273
bra-miR319-5p	Bra007584
bra-miR319-5p	Bra030612
bra-miR319-5p	Bra014317
bra-miR319-5p	Bra023509
bra-miR319-5p	Bra040053
bra-miR319-5p	Bra023575
bra-miR319-5p	Bra008253
bra-miR319-5p	Bra032054
bra-miR319-5p	Bra010600
bra-miR319-5p	Bra001350
bra-miR319-5p	Bra019140
bra-miR319-5p	Bra022589
bra-miR319-5p	Bra036899
bra-miR319-5p	Bra011632
bra-miR319-5p	Bra011630
bra-miR319-5p	Bra005076
bra-miR319-5p	Bra032917
bra-miR319-5p	Bra006062
bra-miR319-5p	Bra021727
bra-miR319-5p	Bra025817
bra-miR319-5p	Bra010103
bra-miR319-5p	Bra034528
bra-miR319-5p	Bra016284
bra-miR319-5p	Bra020718
bra-miR319-5p	Bra000300
bra-miR319-5p	Bra018622
bra-miR319-5p	Bra037211
bra-miR319-5p	Bra026867
bra-miR319-5p	Bra020472
bra-miR319-5p	Bra018955
bra-miR319-5p	Bra005541
bra-miR319-5p	Bra011448
bra-miR319-5p	Bra011350
bra-miR319-5p	Bra040644
bra-miR319-5p	Bra027797
bra-miR319-5p	Bra009794
bra-miR319-5p	Bra030729
bra-miR319-5p	Bra026314
bra-miR319-5p	Bra022811
bra-miR319-5p	Bra017837
bra-miR319-5p	Bra028362
bra-miR319-5p	Bra032114
bra-miR319-5p	Bra004723
bra-miR319-5p	Bra025659
bra-miR319-5p	Bra010840
bra-miR319-5p	Bra034797
bra-miR319-5p	Bra029197
bra-miR319-5p	Bra025196
bra-miR319-5p	Bra025290
bra-miR319-5p	Bra014862
bra-miR319-5p	Bra010104
bra-miR319-5p	Bra015727
bra-miR319-5p	Bra001498
bra-miR319-5p	Bra002769
bra-miR319-5p	Bra000186
bra-miR319-5p	Bra015431
bra-miR319-5p	Bra009029
bra-miR319-5p	Bra028002
bra-miR319-5p	Bra006804
bra-miR319-5p	Bra019009
bra-miR319-5p	Bra024887
bra-miR319-5p	Bra040401
bra-miR319-5p	Bra037057
bra-miR319-5p	Bra000583
bra-miR319-5p	Bra019611
bra-miR319-5p	Bra017737
bra-miR319-5p	Bra035914
bra-miR319-5p	Bra020120
bra-miR319-5p	Bra000743
bra-miR319-5p	Bra002202
bra-miR319-5p	Bra006570
bra-miR319-5p	Bra018236
bra-miR319-5p	Bra006391
bra-miR398-3p	Bra025257
bra-miR398-3p	Bra034394
bra-miR398-3p	Bra010959
bra-miR398-3p	Bra000195
bra-miR398-3p	Bra034159
bra-miR398-3p	Bra024537
bra-miR398-3p	Bra003752
bra-miR398-3p	Bra032987
bra-miR403-5p	Bra024640
bra-miR403-5p	Bra018944
bra-miR403-5p	Bra000641
bra-miR403-5p	Bra010028
bra-miR403-5p	Bra032326
bra-miR403-5p	Bra033022
bra-miR403-5p	Bra007233
bra-miR403-5p	Bra039070
bra-miR403-5p	Bra013183
bra-miR403-5p	Bra011114
bra-miR403-5p	Bra025297
bra-miR5715	Bra029940
bra-miR5715	Bra034322
bra-miR5715	Bra034136
bra-miR5715	Bra009265
bra-miR5715	Bra007627
bra-miR5715	Bra011578
bra-miR5715	Bra027607
bra-miR5715	Bra012146
bra-miR5715	Bra006566
bra-miR5715	Bra012822
bra-miR5715	Bra038272
bra-miR5716	Bra011078
bra-miR5716	Bra024223
bra-miR5716	Bra040401
bra-miR5716	Bra028822
bra-miR5716	Bra008748
bra-miR5716	Bra018115
bra-miR5716	Bra013350
bra-miR5716	Bra036977
bra-miR5716	Bra030411
bra-miR5716	Bra031072
bra-miR5716	Bra033749
bra-miR5716	Bra009791
bra-miR5716	Bra002985
bra-miR5716	Bra035457
bra-miR5716	Bra039056
bra-miR5717	Bra009827
bra-miR5717	Bra037592
bra-miR5717	Bra031356
bra-miR5717	Bra008196
bra-miR5717	Bra025320
bra-miR5717	Bra026280
bra-miR5717	Bra018293
bra-miR5717	Bra020495
bra-miR5717	Bra036123
bra-miR5717	Bra024625
bra-miR5717	Bra011364
bra-miR5717	Bra000206
bra-miR5717	Bra000539
bra-miR5717	Bra014080
bra-miR5717	Bra029276
bra-miR5717	Bra012525
bra-miR5717	Bra028757
bra-miR5717	Bra041005
bra-miR5717	Bra034939
bra-miR5717	Bra007814
bra-miR5717	Bra009464
bra-miR5717	Bra038994
bra-miR5717	Bra011311
bra-miR5717	Bra030151
bra-miR5717	Bra024817
bra-miR5717	Bra015485
bra-miR5717	Bra002676
bra-miR5717	Bra009114
bra-miR5717	Bra020603
bra-miR5717	Bra027921
bra-miR5717	Bra009027
bra-miR5717	Bra005265
bra-miR5717	Bra014376
bra-miR5717	Bra014065
bra-miR5717	Bra000650
bra-miR5717	Bra035314
bra-miR5717	Bra014483
bra-miR5717	Bra002543
bra-miR5717	Bra019997
bra-miR5717	Bra012867
bra-miR5717	Bra040180
bra-miR5717	Bra016065
bra-miR5717	Bra025321
bra-miR5717	Bra035078
bra-miR5717	Bra011997
bra-miR5717	Bra037916
bra-miR5717	Bra030220
bra-miR5717	Bra030227
bra-miR5717	Bra025364
bra-miR5717	Bra015830
bra-miR5717	Bra013217
bra-miR5717	Bra001884
bra-miR5717	Bra007483
bra-miR5725	Bra016762
bra-miR5725	Bra026882
bra-miR5725	Bra011438
bra-miR5725	Bra026798
bra-miR5725	Bra026958
bra-miR5725	Bra000558
bra-miR5725	Bra013064
bra-miR5725	Bra032219
bra-miR5725	Bra031731
bra-miR5725	Bra020782
bra-miR5725	Bra021956
bra-miR5725	Bra026971
bra-miR5725	Bra033337
bra-miR5725	Bra022523
bra-miR5725	Bra002558
bra-miR5725	Bra036984
bra-miR5725	Bra030332
bra-miR5725	Bra027112
bra-miR5725	Bra027366
bra-miR5725	Bra013836
bra-miR5725	Bra011117
bra-miR5725	Bra009724
bra-miR5725	Bra002912
bra-miR5725	Bra038451
bra-miR5725	Bra021537
bra-miR5725	Bra011262
bra-miR9555a-3p	Bra038546
bra-miR9555a-3p	Bra031749
bra-miR9555a-3p	Bra009105
bra-miR9555a-3p	Bra016190
bra-miR9555a-3p	Bra038814
bra-miR9555a-3p	Bra002105
bra-miR9555a-3p	Bra027245
bra-miR9555a-3p	Bra004105
bra-miR9555a-3p	Bra028761
bra-miR9555a-3p	Bra017257
bra-miR9555a-3p	Bra037400
bra-miR9555a-3p	Bra022092
bra-miR9555a-3p	Bra003832
bra-miR9555a-3p	Bra020472
bra-miR9555a-3p	Bra024969
bra-miR9555a-3p	Bra029680
bra-miR9555a-3p	Bra037734
bra-miR9555a-3p	Bra009310
bra-miR9555a-3p	Bra017512
bra-miR9555a-3p	Bra012552
bra-miR9557-3p	Bra038040
bra-miR9557-3p	Bra038156
bra-miR9557-3p	Bra002930
bra-miR9557-3p	Bra032315
bra-miR9557-3p	Bra036882
bra-miR9557-3p	Bra000622
bra-miR9557-3p	Bra016891
bra-miR9557-3p	Bra029124
bra-miR9557-3p	Bra012145
bra-miR9559-5p	Bra014038
bra-miR9559-5p	Bra008191
bra-miR9559-5p	Bra001413
bra-miR9559-5p	Bra025289
bra-miR9559-5p	Bra021339
bra-miR9559-5p	Bra011736
bra-miR9559-5p	Bra009191
bra-miR9559-5p	Bra009559
bra-miR9559-5p	Bra020110
bra-miR9559-5p	Bra021858
bra-miR9559-5p	Bra025720
bra-miR9559-5p	Bra034902
bra-miR9559-5p	Bra018492
bra-miR9559-5p	Bra027898
bra-miR9559-5p	Bra039321
bra-miR9559-5p	Bra031742
bra-miR9559-5p	Bra029654
bra-miR9559-5p	Bra033577
bra-miR9559-5p	Bra018341
bra-miR9559-5p	Bra038440
bra-miR9559-5p	Bra005575
bra-miR9559-5p	Bra004591
bra-miR9559-5p	Bra035785
bra-miR9559-5p	Bra036648
bra-miR9559-5p	Bra006586
bra-miR9559-5p	Bra023885
bra-miR9559-5p	Bra032700
bra-miR9559-5p	Bra004582
bra-miR9559-5p	Bra008388
bra-miR9559-5p	Bra003458
bra-miR9559-5p	Bra036448
bra-miR9559-5p	Bra016862
bra-miR9559-5p	Bra030464
bra-miR9559-5p	Bra024786
bra-miR9559-5p	Bra033621
bra-miR9559-5p	Bra021635
bra-miR9559-5p	Bra013646
bra-miR9559-5p	Bra014399
bra-miR9559-5p	Bra026400
bra-miR9559-5p	Bra038179
bra-miR9559-5p	Bra014888
bra-miR9559-5p	Bra038758
bra-miR9559-5p	Bra026177
bra-miR9559-5p	Bra024523
bra-miR9559-5p	Bra030613
bra-miR9559-5p	Bra023193
bra-miR9559-5p	Bra001162
bra-miR9559-5p	Bra031648
bra-miR9559-5p	Bra036746
bra-miR9559-5p	Bra026065
bra-miR9559-5p	Bra028211
bra-miR9559-5p	Bra027022
bra-miR9559-5p	Bra024522
bra-miR9559-5p	Bra031535
bra-miR9559-5p	Bra013272
bra-miR9559-5p	Bra019381
bra-miR9559-5p	Bra000105
bra-miR9559-5p	Bra020966
bra-miR9559-5p	Bra028284
bra-miR9559-5p	Bra025015
bra-miR9559-5p	Bra015245
bra-miR9559-5p	Bra012553
bra-miR9559-5p	Bra038666
bra-miR9559-5p	Bra023109
bra-miR9559-5p	Bra009177
bra-miR9559-5p	Bra003105
bra-miR9559-5p	Bra039010
bra-miR9559-5p	Bra017959
bra-miR9559-5p	Bra034756
bra-miR9559-5p	Bra001787
bra-miR9559-5p	Bra016640
bra-miR9563b-3p	Bra006631
bra-miR9563b-3p	Bra026488
bra-miR9563b-3p	Bra003452
bra-miR9563b-3p	Bra034425
bra-miR9563b-3p	Bra023318
bra-miR9563b-3p	Bra018034
bra-miR9563b-3p	Bra022524
bra-miR9565-5p	Bra022626
bra-miR9565-5p	Bra034856
bra-miR9565-5p	Bra007613
bra-miR9565-5p	Bra001108
bra-miR9565-5p	Bra016021
bra-miR9565-5p	Bra003304
bra-miR9565-5p	Bra040189
bra-miR9565-5p	Bra003431
bra-miR9565-5p	Bra013803
bra-miR9565-5p	Bra016693
bra-miR9565-5p	Bra031190
bra-miR9565-5p	Bra007739
bra-miR9565-5p	Bra008069
bra-miR9565-5p	Bra015435
bra-miR9565-5p	Bra001081
bra-miR9565-5p	Bra012586
bra-miR9565-5p	Bra030298
bra-miR9565-5p	Bra018297
bra-miR9565-5p	Bra035848
bra-miR9565-5p	Bra009756
bra-miR9565-5p	Bra031483
bra-miR9565-5p	Bra022281
bra-miR9565-5p	Bra022461
bra-miR9565-5p	Bra027435
bra-miR9565-5p	Bra027863
bra-miR9565-5p	Bra012603
bra-miR9565-5p	Bra008970
bra-miR9565-5p	Bra040558
bra-miR9565-5p	Bra035317
bra-miR9565-5p	Bra040578
bra-miR9565-5p	Bra001371
bra-miR9565-5p	Bra026708
bra-miR9565-5p	Bra024504
bra-miR9565-5p	Bra000130
bra-miR9565-5p	Bra012201
bra-miR9565-5p	Bra033984
bra-miR9565-5p	Bra037768
bra-miR9565-5p	Bra009948
bra-miR9565-5p	Bra027501
bra-miR9565-5p	Bra026200
bra-miR9565-5p	Bra016482
bra-miR9565-5p	Bra012465
bra-miR9565-5p	Bra001881
bra-miR9565-5p	Bra017800
bra-miR9565-5p	Bra022478
bra-miR9565-5p	Bra014464
bra-miR9565-5p	Bra032839
bra-miR9565-5p	Bra000443
bra-miR9565-5p	Bra032840
bra-miR9565-5p	Bra032561
bra-miR9565-5p	Bra017667
bra-miR9565-5p	Bra015281
bra-miR9565-5p	Bra009422
bra-miR9565-5p	Bra013298
bra-miR9565-5p	Bra013324
bra-miR9565-5p	Bra005823
bra-miR9565-5p	Bra033690
bra-miR9565-5p	Bra016634
bra-miR9565-5p	Bra041173
bra-miR9565-5p	Bra034035
bra-miR9565-5p	Bra009194
bra-miR9565-5p	Bra026816
bra-miR9565-5p	Bra011995
bra-miR9565-5p	Bra010620
bra-miR9565-5p	Bra023505
bra-miR9565-5p	Bra016373
bra-miR9565-5p	Bra021002
bra-miR9565-5p	Bra004203
bra-miR9565-5p	Bra024950
bra-miR9565-5p	Bra001944
bra-miR9565-5p	Bra029722
bra-miR9565-5p	Bra010675
bra-miR9565-5p	Bra021796
bra-miR9565-5p	Bra008732
bra-miR9565-5p	Bra018496
bra-miR9565-5p	Bra033438
bra-miR9565-5p	Bra017117
bra-miR9565-5p	Bra039426
bra-miR9565-5p	Bra002092
bra-miR9566-5p	Bra014742
bra-miR9566-5p	Bra032192
bra-miR9566-5p	Bra007135
bra-miR9566-5p	Bra005777
bra-miR9566-5p	Bra040914
bra-miR9566-5p	Bra025951
bra-miR9567-5p	Bra019754
bra-miR9567-5p	Bra030692
bra-miR9567-5p	Bra019464
bra-miR9567-5p	Bra013718
bra-miR9567-5p	Bra017960
bra-miR9567-5p	Bra025211
bra-miR9567-5p	Bra033222
bra-miR9567-5p	Bra001425
bra-miR9567-5p	Bra010419
bra-miR9567-5p	Bra025761
bra-miR9567-5p	Bra016701
bra-miR9567-5p	Bra018180
bra-miR9567-5p	Bra009952
bra-miR9567-5p	Bra010729
bra-miR9567-5p	Bra008240
bra-miR9567-5p	Bra015165
