# Supplementary material for: Transcriptome-Wide Identification and Characterization of Circular RNAs in Leaves of Chinese Cabbage (Brassica rapa L. ssp. pekinensis) in Response to Calcium Deficiency-Induced Tip-burn
Source: Sci Rep. 2019 Oct 10;9:14544. doi: 10.1038/s41598-019-51190-0 (PMC6787205; doi:10.1038/s41598-019-51190-0)
Supplement: Supplementary file 7 — Supplementary Table S7 [file 41598_2019_51190_MOESM7_ESM.xlsx]

## Sheet: mRNA function
mRNA	Target gene	Gene Ontology	InterPro domain	KEGG
bra-miR5716	A03:5084249|5089986
bra-miR5716	Bra011078		IPR010264; Plant self-incompatibility S1
bra-miR5716	Bra024223	GO:0007205; activation of protein kinase C activity by G-protein coupled receptor protein signaling pathway; Biological Process;GO:0004143; diacylglycerol kinase activity; Molecular Function	IPR001206; Diacylglycerol kinase, catalytic region;IPR000756; Diacylglycerol kinase accessory region	K00901; ENSAPMG00000008006; . ; diacylglycerol kinase [EC:2.7.1.107]
bra-miR5716	Bra040401		IPR013947; Mediator complex, subunit Med14
bra-miR5716	Bra028822
bra-miR5716	Bra008748	GO:0005975; carbohydrate metabolic process; Biological Process;GO:0004650; polygalacturonase activity; Molecular Function	IPR006626; Parallel beta-helix repeat; IPR000743; Glycoside hydrolase, family 28	K01184; polygalacturonase, putative / pectinase, putative ; polygalacturonase [EC:3.2.1.15]
bra-miR5716	Bra018115	GO:0017111; nucleoside-triphosphatase activity; Molecular Function; GO:0016887; ATPase activity; Molecular Function; GO:0005524; ATP binding; Molecular Function; GO:0000166; nucleotide binding; Molecular Function	IPR017871; ABC transporter, conserved site; IPR003593; ATPase, AAA+ type, core; IPR003439; ABC transporter-like	K05643; hypothetical protein ; ATP-binding cassette, subfamily A (ABC1), member 3
bra-miR5716	Bra013350		IPR006527; F-box associated
bra-miR5716	Bra036977	GO:0006468; protein amino acid phosphorylation; Biological Process; GO:0005524; ATP binding; Molecular Function; GO:0005515; protein binding; Molecular Function; GO:0004674; protein serine/threonine kinase activity; Molecular Function; GO:0004672; protein kinase activity; Molecular Function	IPR020635; Tyrosine-protein kinase, subgroup, catalytic domain; IPR017442; Serine\/threonine-protein kinase-like domain; IPR013210; Leucine-rich repeat, N-terminal; IPR008271; Serine\/threonine-protein kinase, active site; IPR002290; Serine\/threonine-protein kinase domain; IPR001611; Leucine-rich repeat; IPR000719; Protein kinase, catalytic domain	K00924; TMK1; TMK1 (TRANSMEMBRANE KINASE 1)
bra-miR5716	Bra030411	GO:0006468; protein amino acid phosphorylation; Biological Process; GO:0005524; ATP binding; Molecular Function; GO:0005515; protein binding; Molecular Function; GO:0004674; protein serine/threonine kinase activity; Molecular Function; GO:0004672; protein kinase activity; Molecular Function	IPR020635; Tyrosine-protein kinase, subgroup, catalytic domain; IPR017442; Serine\/threonine-protein kinase-like domain; IPR013210; Leucine-rich repeat, N-terminal; IPR008271; Serine\/threonine-protein kinase, active site; IPR002290; Serine\/threonine-protein kinase domain; IPR001611; Leucine-rich repeat; IPR000719; Protein kinase, catalytic domain	K04733; GSVIVT00034269001; assembled CDS ; interleukin-1 receptor-associated kinase 4 [EC:2.7.11.1]
bra-miR5716	Bra031072	GO:0055114; oxidation reduction; Biological Process; GO:0050660; FAD binding; Molecular Function; GO:0016491; oxidoreductase activity; Molecular Function; GO:0009055; electron carrier activity; Molecular Function	IPR002937; Amine oxidase; IPR001327; Pyridine nucleotide-disulphide oxidoreductase, NAD-binding region	K00485; gw1.V.2067.1; . ; dimethylaniline monooxygenase (N-oxide forming) [EC:1.14.13.8]
bra-miR5716	Bra033749	GO:0043086; negative regulation of catalytic activity; Biological Process; GO:0042802; identical protein binding; Molecular Function; GO:0006508; proteolysis; Biological Process; GO:0004252; serine-type endopeptidase activity; Molecular Function	IPR010259; Proteinase inhibitor I9, subtilisin propeptide; IPR003137; Protease-associated PA; IPR000209; Peptidase S8\/S53, subtilisin\/kexin\/sedolisin	K01362; serine protease (EC:3.4.21.-)
bra-miR5716	Bra009791	GO:0016888; endodeoxyribonuclease activity, producing 5'-phosphomonoesters; Molecular Function; GO:0008104; protein localization; Biological Process; GO:0005975; carbohydrate metabolic process; Biological Process; GO:0004553; hydrolase activity, hydrolyzing O-glycosyl compounds; Molecular Function	IPR018228; Deoxyribonuclease, TatD-related, conserved site; IPR018120; Glycoside hydrolase, family 1, active site; IPR009543; Vacuolar protein sorting-associated protein
bra-miR5716	Bra002985		IPR006868; Protein of unknown function DUF630; IPR006867; Protein of unknown function DUF632
bra-miR5716	Bra035457	GO:0003677; DNA binding; Molecular Function	IPR017930; Myb-type HTH DNA-binding domain; IPR014778; Myb, DNA-binding; IPR001005; SANT, DNA-binding
bra-miR5716	Bra039056	GO:0055085; transmembrane transport; Biological Process; GO:0042626; ATPase activity, coupled to transmembrane movement of substances; Molecular Function; GO:0017111; nucleoside-triphosphatase activity; Molecular Function; GO:0016887; ATPase activity; Molecular Function; GO:0016021; integral to membrane; Cellular Component; GO:0006810; transport; Biological Process; GO:0005524; ATP binding; Molec…	IPR017940; ABC transporter integral membrane type 1; IPR003593; ATPase, AAA+ type, core; IPR003439; ABC transporter-like; IPR001140; ABC transporter, transmembrane region	K01509; gw1.XVIII.436.1; . ; adenosinetriphosphatase [EC:3.6.1.3]
