# Supplementary material for: Transcriptome-Wide Identification and Characterization of Circular RNAs in Leaves of Chinese Cabbage (Brassica rapa L. ssp. pekinensis) in Response to Calcium Deficiency-Induced Tip-burn
Source: Sci Rep. 2019 Oct 10;9:14544. doi: 10.1038/s41598-019-51190-0 (PMC6787205; doi:10.1038/s41598-019-51190-0)
Supplement: Supplementary file 8 — Supplementary Table S8 [file 41598_2019_51190_MOESM8_ESM.xlsx]

## Sheet: Sheet1
Gene Name	Primer(F)(5'to3')	Primer(R)(5'to3')	Tm(℃)
18s RNA	CAACCATAAACGATGCCGA	AGCCTTGCGACCATACTCC	58
A01:5766295|5766604	GTATCCAACTACTGCTGAT	TCTTGCTCCTCCTCTATC	58
A02:2542895|2544417	TCAGCATTTGAAGACCAA	TTCGTATGATTGGCTTCC	58
A04:16987164|16988018	CTGGCTCTCCTGCGTTCC	AACTTTCTTCGGTCAAACCACTG	58
A04:17020117|17021115	CCCATTTGAGAATCTTAGAACAG	GCTGCCTCATCCATACAA	58
A05:25255757|25256035	GTTAAGGCTCTCGACTCT	CAGACCCAACGATAAAGC	58
A06:13141108|13142125	CAGCGAATAGCCTCAGTT	GATTGGTAATGTGCTTGAAGTATA	58
A09:30992073|30992505	TGCTTTCAGAATCTCGTC	TTGGTAGTACAGAACTTGTC	58
A09:38262661|38263338	GTTGTCAGGCTTAATATCAC	ACAAGGAAGCAGAAGTATG	58
A10:15973276|15973524	GTTCTAATCTTGGCTGAGTATGT	GCAACACAGGATACGAGAC	58
